# Supplementary material for: Elucidation of the Mechanisms and Molecular Targets of Yiqi Shexue Formula for Treatment of Primary Immune Thrombocytopenia Based on Network Pharmacology
Source: Front Pharmacol. 2019 Oct 1;10:1136. doi: 10.3389/fphar.2019.01136 (PMC6780007; doi:10.3389/fphar.2019.01136)
Supplement: Table S1 — The data of GO enrichment analysis including biological process, cellular component, and molecular function. [file Table_1.xlsx]

## Sheet: Biological process
Category	Term	Count	%	PValue	Genes	List Total	Pop Hits	Pop Total	Fold Enrichment	Bonferroni	Benjamini	FDR
GOTERM_BP_DIRECT	viral process	36	19.6721	2.73293e-26	XPO1, COPS6, GRB2, SYNCRIP, RACK1, VCAM1, CUL2, TOP1, CUL5, HNRNPK, CUL7, NPM1, H2AFX, SHC1, CUL1, HSPA8, SLC25A5, DDB1, CREBBP, TP53, YWHAB, SNW1, UBE2I, RB1, KAT5, SIRT1, HNRNPA1, YWHAE, MAPK1, EP300, HDAC1, CUL4A, SP1, PSMA3, MDM2, HSPD1	183	299	16792	11.048	5.27455e-23	5.27455e-23	4.67923e-23
GOTERM_BP_DIRECT	regulation of gene silencing	11	6.01093	1.89877e-19	HIST1H3J, HIST1H3A, HIST1H3B, HIST1H3C, HIST1H3D, HIST1H3E, HIST1H3F, HIST1H3G, HIST1H3H, CDK2, HIST1H3I	183	11	16792	91.7596	3.66463e-16	1.83232e-16	3.25102e-16
GOTERM_BP_DIRECT	negative regulation of gene expression, epigenetic	16	8.74317	2.95045e-18	BMI1, HIST1H3J, RBBP4, COMMD3-BMI1, EZH2, SUZ12, HIST1H3A, HIST1H3B, EED, HIST1H3C, HIST1H3D, HIST1H3E, HIST1H3F, HIST1H3G, HIST1H3H, HIST1H3I	183	50	16792	29.3631	5.69437e-15	1.89812e-15	5.05167e-15
GOTERM_BP_DIRECT	cell-cell adhesion	27	14.7541	1.63939e-17	HSP90AB1, LIMA1, YWHAZ, HSPA1A, SFN, RPS2, IQGAP1, PKM, RACK1, HNRNPK, HSPA5, HSPA8, HIST1H3J, CBL, YWHAB, YWHAE, HIST1H3A, HIST1H3B, HIST1H3C, HIST1H3D, HIST1H3E, RUVBL1, HIST1H3F, HIST1H3G, DBN1, HIST1H3H, HIST1H3I	183	271	16792	9.1421	3.16403e-14	7.91007e-15	2.80692e-14
GOTERM_BP_DIRECT	negative regulation of transcription from RNA polymerase II promoter	38	20.765	1.61838e-15	BMI1, XPO1, EZH2, NFKB1, YBX1, CTNNB1, CUL3, EED, TRAF6, MYC, RPS27A, VHL, RELA, CREBBP, COMMD3-BMI1, TRIM28, TP53, ESR1, SMAD3, SNW1, UBE2I, RB1, SIRT7, PARK2, DDX5, KAT5, SIRT1, SUZ12, HDAC5, HDAC3, HDAC2, EP300, HDAC1, RNF2, UBC, MDM2, PARP1, SMARCA4	183	720	16792	4.84287	3.2141e-12	6.42819e-13	2.85327e-12
GOTERM_BP_DIRECT	negative regulation of apoptotic process	31	16.9399	1.63547e-15	YWHAZ, PRKDC, NFKB1, AURKA, SRC, AKT1, HNRNPK, NPM1, HSPA5, TRAF6, MYC, RPS27A, HSPA9, EGFR, CDK1, VHL, RELA, DDB1, CBL, TP53, SMAD3, SIRT1, FLNA, CDKN1A, HDAC3, HDAC2, HDAC1, UBC, MDM2, HSPB1, HSPD1	183	455	16792	6.25175	3.2141e-12	5.35683e-13	2.85327e-12
GOTERM_BP_DIRECT	positive regulation of transcription from RNA polymerase II promoter	43	23.4973	8.78599e-15	COPS5, XRCC6, PML, PRKDC, NFKB1, YBX1, CTNNB1, AKT1, APP, DDX17, HNRNPK, TRAF6, MYC, RPS27A, EGFR, AR, RELA, CREBBP, TRIM28, TP53, ESR1, SMAD3, SNW1, RB1, PARK2, DDX5, KAT5, SIRT1, NCL, BRCA1, HDAC5, EIF4A3, HDAC3, EP300, HDAC2, HDAC1, SP1, JUN, IKBKG, UBC, RUVBL2, PARP1, SMARCA4	183	981	16792	4.02208	1.69276e-11	2.41818e-12	1.50213e-11
GOTERM_BP_DIRECT	regulation of signal transduction by p53 class mediator	18	9.83607	2.32353e-14	RBBP4, PML, TP53, AURKA, KAT5, CDK2, BRCA1, RPA3, AKT1, RPA1, RPA2, CSNK2A1, EP300, HDAC2, HDAC1, UBC, MDM2, RPS27A	183	124	16792	13.3199	4.47831e-11	5.59786e-12	3.97238e-11
GOTERM_BP_DIRECT	DNA damage response, signal transduction by p53 class mediator resulting in cell cycle arrest	14	7.65027	9.67349e-14	CDK1, PML, TP53, AURKA, SFN, CDK2, CDKN1A, PRMT1, EP300, NPM1, UBC, PCNA, MDM2, RPS27A	183	62	16792	20.7199	1.86632e-10	2.07369e-11	1.65568e-10
GOTERM_BP_DIRECT	G1/S transition of mitotic cell cycle	16	8.74317	2.86927e-13	CDK1, RB1, MCM2, CDK2, MCM5, RPA3, CUL3, RPA1, RPA2, CUL2, CUL5, CDKN1A, MCM7, CUL4A, PCNA, CUL1	183	102	16792	14.3937	5.53682e-10	5.53682e-11	4.91185e-10
GOTERM_BP_DIRECT	proteasome-mediated ubiquitin-dependent protein catabolic process	20	10.929	7.64211e-13	CDK1, DDB1, TP53, PML, PARK2, KAT5, SIRT1, STUB1, CTNNB1, CUL3, VCP, ARRB2, CUL4A, PSMA3, PSMD2, UBC, PSMD4, SMURF1, CUL1, RPS27A	183	203	16792	9.04035	1.47484e-09	1.34077e-10	1.30839e-09
GOTERM_BP_DIRECT	negative regulation of transcription, DNA-templated	29	15.847	8.37237e-13	XRCC5, XRCC6, EZH2, PML, SRC, CTNNB1, EED, TRAF6, HSPA8, RELA, TRIM28, TP53, YWHAB, UBE2I, ILF3, SNW1, RB1, KAT5, SIRT1, BRCA1, HDAC5, HDAC3, HDAC2, HDAC1, JUN, YWHAQ, MDM2, HDAC6, SMARCA4	183	499	16792	5.33272	1.61583e-09	1.34653e-10	1.43346e-09
GOTERM_BP_DIRECT	DNA replication-dependent nucleosome assembly	11	6.01093	9.15804e-13	HIST1H3J, RBBP4, HIST1H3A, HIST1H3B, HIST1H3C, HIST1H3D, HIST1H3E, HIST1H3F, HIST1H3G, HIST1H3H, HIST1H3I	183	32	16792	31.5423	1.76754e-09	1.35964e-10	1.56805e-09
GOTERM_BP_DIRECT	positive regulation of gene expression, epigenetic	13	7.10383	2.45968e-12	ACTB, SF3B1, HIST1H3J, EP300, HIST1H3A, HIST1H3B, HIST1H3C, HIST1H3D, HIST1H3E, HIST1H3F, HIST1H3G, HIST1H3H, HIST1H3I	183	62	16792	19.2399	4.74722e-09	3.39087e-10	4.21142e-09
GOTERM_BP_DIRECT	mRNA splicing, via spliceosome	20	10.929	3.778e-12	FUS, DHX9, U2AF2, SYNCRIP, SNW1, CDC5L, DDX5, HNRNPA1, YBX1, HNRNPU, POLR2A, HNRNPM, EIF4A3, SF3B1, HNRNPK, SRRM2, HNRNPD, PABPC1, HNRNPC, HSPA8	183	222	16792	8.26663	7.2915e-09	4.861e-10	6.46854e-09
GOTERM_BP_DIRECT	chromatin silencing at rDNA	11	6.01093	4.71866e-12	HIST1H3J, HIST1H3A, HIST1H3B, HIST1H3C, HIST1H3D, HIST1H3E, HIST1H3F, HIST1H3G, SIRT1, HIST1H3H, HIST1H3I	183	37	16792	27.2799	9.10703e-09	5.6919e-10	8.07916e-09
GOTERM_BP_DIRECT	regulation of mRNA stability	15	8.19672	5.54285e-12	XPO1, YWHAZ, YWHAB, HSPA1A, HSPA1B, AKT1, PSMA3, PSMD2, UBC, HNRNPD, HSPB1, PSMD4, PABPC1, HSPA8, RPS27A	183	103	16792	13.363	1.06978e-08	6.29282e-10	9.49038e-09
GOTERM_BP_DIRECT	telomere organization	10	5.46448	6.70531e-12	HIST1H3J, HIST1H3A, HIST1H3B, HIST1H3C, HIST1H3D, HIST1H3E, HIST1H3F, HIST1H3G, HIST1H3H, HIST1H3I	183	27	16792	33.985	1.29412e-08	7.18957e-10	1.14806e-08
GOTERM_BP_DIRECT	Fc-epsilon receptor signaling pathway	18	9.83607	9.39976e-12	GRB2, RELA, NFKB1, MAPK1, JUN, MAP3K1, PSMA3, IKBKG, PSMD2, UBC, CALM3, SHC1, PSMD4, TRAF6, CUL1, RPS27A, CALM2, CALM1	183	178	16792	9.27906	1.81414e-08	9.54812e-10	1.60939e-08
GOTERM_BP_DIRECT	protein ubiquitination involved in ubiquitin-dependent protein catabolic process	17	9.28962	9.82381e-12	CDK1, DDB1, CBL, AURKA, PARK2, STUB1, CUL3, CUL2, CUL5, HUWE1, CUL4A, UBC, MDM2, SMURF1, CUL4B, CUL1, RPS27A	183	153	16792	10.1955	1.896e-08	9.47997e-10	1.682e-08
GOTERM_BP_DIRECT	protein heterotetramerization	11	6.01093	1.90219e-11	HIST1H3J, XRCC6, HIST1H3A, HIST1H3B, HIST1H3C, HIST1H3D, HIST1H3E, HIST1H3F, HIST1H3G, HIST1H3H, HIST1H3I	183	42	16792	24.0323	3.67123e-08	1.7482e-09	3.25687e-08
GOTERM_BP_DIRECT	transcription-coupled nucleotide-excision repair	13	7.10383	2.23234e-11	RPA1, RPA2, EP300, CUL4A, COPS5, COPS6, DDB1, PCNA, UBC, CUL4B, RPS27A, RPA3, POLR2A	183	74	16792	16.1199	4.30841e-08	1.95837e-09	3.82213e-08
GOTERM_BP_DIRECT	regulation of cellular response to heat	13	7.10383	2.6327e-11	RPA1, HSP90AB1, RPA2, MAPK1, HSP90AA1, EP300, CREBBP, HSPA1A, HSPA1B, SIRT1, YWHAE, HSPA8, RPA3	183	75	16792	15.905	5.08112e-08	2.20918e-09	4.50763e-08
GOTERM_BP_DIRECT	protein sumoylation	15	8.19672	3.2474e-11	BMI1, TRIM28, COMMD3-BMI1, PML, TP53, UBE2I, BRCA1, RPA1, TOP1, HNRNPK, RNF2, PCNA, MDM2, HNRNPC, PARP1	183	117	16792	11.764	6.26749e-08	2.61145e-09	5.5601e-08
GOTERM_BP_DIRECT	positive regulation of transcription, DNA-templated	27	14.7541	6.21911e-11	XRCC6, NFKB1, SRC, CTNNB1, NPM1, HNRNPD, MYC, AR, VHL, RELA, TRIM28, CREBBP, TP53, ESR1, SMAD3, ILF3, RB1, KAT5, BRCA1, CDK2, MAPK1, HDAC2, SP1, HDAC1, ILF2, JUN, SMARCA4	183	515	16792	4.8107	1.20029e-07	4.80116e-09	1.06482e-07
GOTERM_BP_DIRECT	DNA damage response, detection of DNA damage	10	5.46448	1.23861e-10	RPA1, RPA2, CUL4A, DDB1, PCNA, UBC, CUL4B, PARP1, RPS27A, RPA3	183	36	16792	25.4888	2.39052e-07	9.1943e-09	2.12071e-07
GOTERM_BP_DIRECT	nucleotide-excision repair, DNA incision, 5'-to lesion	10	5.46448	1.62157e-10	RPA1, RPA2, CUL4A, DDB1, PCNA, UBC, CUL4B, PARP1, RPS27A, RPA3	183	37	16792	24.7999	3.12963e-07	1.15912e-08	2.7764e-07
GOTERM_BP_DIRECT	ERBB2 signaling pathway	10	5.46448	2.10513e-10	AKT1, EGFR, CUL5, HSP90AA1, GRB2, UBC, SHC1, STUB1, RPS27A, SRC	183	38	16792	24.1473	4.06289e-07	1.45103e-08	3.60433e-07
GOTERM_BP_DIRECT	nucleotide-excision repair, DNA incision	10	5.46448	2.10513e-10	RPA1, RPA2, CUL4A, DDB1, PCNA, UBC, CUL4B, PARP1, RPS27A, RPA3	183	38	16792	24.1473	4.06289e-07	1.45103e-08	3.60433e-07
GOTERM_BP_DIRECT	positive regulation of fibroblast proliferation	11	6.01093	2.76522e-10	BMI1, EGFR, CDKN1A, JUN, COMMD3-BMI1, PML, ESR1, PRKDC, ABL1, MYC, FN1	183	54	16792	18.6918	5.33687e-07	1.8403e-08	4.73452e-07
GOTERM_BP_DIRECT	G2/M transition of mitotic cell cycle	15	8.19672	2.77015e-10	CDK1, HSP90AA1, AURKA, YWHAE, CDK2, YWHAG, CDKN1A, TUBB, UBC, CALM3, TUBG1, CUL1, RPS27A, CALM2, CALM1	183	137	16792	10.0467	5.34639e-07	1.78213e-08	4.74297e-07
GOTERM_BP_DIRECT	cellular protein metabolic process	14	7.65027	4.78483e-10	HIST1H3J, APP, HIST1H3A, HIST1H3B, UBC, HIST1H3C, HIST1H3D, PARK2, HIST1H3E, HIST1H3F, HIST1H3G, RPS27A, HIST1H3H, HIST1H3I	183	118	16792	10.8867	9.23471e-07	2.97894e-08	8.19243e-07
GOTERM_BP_DIRECT	nucleotide-excision repair, preincision complex assembly	9	4.91803	5.76793e-10	RPA1, RPA2, CUL4A, DDB1, UBC, CUL4B, PARP1, RPS27A, RPA3	183	29	16792	28.4771	1.11321e-06	3.47878e-08	9.87566e-07
GOTERM_BP_DIRECT	stimulatory C-type lectin receptor signaling pathway	13	7.10383	1.48383e-09	RELA, CREBBP, NFKB1, SRC, EP300, PSMA3, IKBKG, PSMD2, UBC, PSMD4, TRAF6, RPS27A, CUL1	183	105	16792	11.3607	2.86379e-06	8.67818e-08	2.54057e-06
GOTERM_BP_DIRECT	protein stabilization	14	7.65027	2.80946e-09	HSP90AB1, HSP90AA1, VHL, PML, SMAD3, HSPA1A, HSPA1B, PARK2, CCT3, FLNA, CDKN1A, EP300, HSPD1, GAPDH	183	136	16792	9.44584	5.42225e-06	1.59478e-07	4.81027e-06
GOTERM_BP_DIRECT	nucleotide-excision repair, DNA damage recognition	8	4.37158	3.31448e-09	CUL4A, COPS5, COPS6, DDB1, UBC, CUL4B, PARP1, RPS27A	183	23	16792	31.9164	6.39692e-06	1.8277e-07	5.67494e-06
GOTERM_BP_DIRECT	transforming growth factor beta receptor signaling pathway	12	6.55738	4.49447e-09	ARRB2, JUN, CBL, PML, UBC, SMAD3, NEDD8, SMURF1, PARP1, RPS27A, SRC, PXN	183	92	16792	11.9686	8.67428e-06	2.40953e-07	7.69528e-06
GOTERM_BP_DIRECT	response to drug	19	10.3825	5.72382e-09	XRCC5, XPO1, CDK1, HSP90AA1, RELA, SRC, CTNNB1, HDAC5, TOP1, CDKN1A, MCM7, HDAC2, HDAC1, JUN, NTRK1, MDM2, HSPD1, ABL1, MYC	183	304	16792	5.73497	1.10469e-05	2.98567e-07	9.80013e-06
GOTERM_BP_DIRECT	nucleosome assembly	13	7.10383	6.32538e-09	HIST1H3J, HIST1H3A, NPM1, HIST1H3B, HIST1H3C, H2AFX, HIST1H3D, MCM2, HIST1H3E, HIST1H3F, HIST1H3G, HIST1H3H, HIST1H3I	183	119	16792	10.0242	1.22079e-05	3.21262e-07	1.08301e-05
GOTERM_BP_DIRECT	cellular response to DNA damage stimulus	16	8.74317	8.1904e-09	CBL, TP53, SIRT1, BRCA1, AKT1, MAPK1, CDKN1A, MCM7, VCP, CUL4A, IKBKG, H2AFX, ABL1, PARP1, TRAF6, MYC	183	208	16792	7.05843	1.58073e-05	4.0532e-07	1.40233e-05
GOTERM_BP_DIRECT	DNA replication	14	7.65027	1.38774e-08	RPA1, RPA2, CDK1, TOP1, RBBP4, MCM7, PCNA, MCM2, KAT5, SIRT1, BRCA1, MCM5, CDK2, RPA3	183	155	16792	8.28796	2.6783e-05	6.69583e-07	2.37604e-05
GOTERM_BP_DIRECT	MAPK cascade	17	9.28962	2.722e-08	EGFR, GRB2, YWHAB, CUL3, MAPK1, MAP3K3, MAP3K1, PSMA3, PSMD2, UBC, CALM3, SHC1, PSMD4, MYC, RPS27A, CALM2, CALM1	183	262	16792	5.95386	5.25331e-05	1.28133e-06	4.66051e-05
GOTERM_BP_DIRECT	chromatin remodeling	11	6.01093	3.03394e-08	HDAC5, TOP1, RBBP4, HDAC2, HDAC1, ESR1, RUVBL2, RB1, RUVBL1, MYC, SMARCA4	183	86	16792	11.7367	5.85533e-05	1.39417e-06	5.19461e-05
GOTERM_BP_DIRECT	gene silencing by RNA	12	6.55738	3.31155e-08	HIST1H3J, HIST1H3A, HIST1H3B, HIST1H3C, HIST1H3D, PABPC1, HIST1H3E, HIST1H3F, HIST1H3G, HIST1H3H, POLR2A, HIST1H3I	183	111	16792	9.91995	6.39109e-05	1.48635e-06	5.66993e-05
GOTERM_BP_DIRECT	error-free translesion synthesis	7	3.82514	3.60245e-08	RPA1, RPA2, VCP, PCNA, UBC, RPS27A, RPA3	183	19	16792	33.8062	6.95248e-05	1.58016e-06	6.16799e-05
GOTERM_BP_DIRECT	DNA repair	16	8.74317	4.20332e-08	CDK1, DDB1, TRIM28, CDC5L, STUB1, SIRT1, CDK2, BRCA1, RPA3, RPA1, VCP, NPM1, FBXO6, RUVBL2, RUVBL1, PARP1	183	235	16792	6.24746	8.11208e-05	1.80276e-06	7.19679e-05
GOTERM_BP_DIRECT	positive regulation of type I interferon production	9	4.91803	6.98319e-08	XRCC5, DHX9, EP300, RELA, XRCC6, CREBBP, PRKDC, NFKB1, CTNNB1	183	51	16792	16.1929	0.000134766	2.9299e-06	0.000119564
GOTERM_BP_DIRECT	histone H3 deacetylation	7	3.82514	7.07621e-08	HDAC5, HDAC3, HDAC2, HDAC1, SIRT7, SIRT1, HDAC6	183	21	16792	30.5865	0.000136562	2.90576e-06	0.000121157
GOTERM_BP_DIRECT	nucleotide-excision repair, preincision complex stabilization	7	3.82514	7.07621e-08	RPA1, RPA2, CUL4A, DDB1, CUL4B, PARP1, RPA3	183	21	16792	30.5865	0.000136562	2.90576e-06	0.000121157
GOTERM_BP_DIRECT	protein polyubiquitination	14	7.65027	1.06932e-07	PARK2, STUB1, CUL3, HUWE1, PSMA3, FBXO6, PSMD2, UBC, PSMD4, SMURF1, TRAF6, RPS27A, CUL1, HDAC6	183	184	16792	6.98171	0.000206358	4.29956e-06	0.000183086
GOTERM_BP_DIRECT	nucleotide-excision repair, DNA incision, 3'-to lesion	7	3.82514	1.29288e-07	RPA1, RPA2, CUL4A, DDB1, CUL4B, PARP1, RPA3	183	23	16792	27.9268	0.000249495	5.09235e-06	0.000221363
GOTERM_BP_DIRECT	cellular response to hydrogen peroxide	9	4.91803	1.71453e-07	CDK1, HDAC2, RELA, EZH2, PCNA, MDM2, ABL1, SIRT1, HDAC6	183	57	16792	14.4884	0.000330849	6.61806e-06	0.000293556
GOTERM_BP_DIRECT	beta-catenin-TCF complex assembly	8	4.37158	3.62866e-07	EP300, HDAC1, CREBBP, RUVBL1, KAT5, MYC, CTNNB1, SMARCA4	183	43	16792	17.0715	0.000700087	1.37319e-05	0.000621286
GOTERM_BP_DIRECT	cell cycle arrest	12	6.55738	3.88502e-07	CUL3, CUL2, CDKN1A, CUL5, CUL4A, TP53, PML, SMAD3, RB1, ABL1, MYC, CUL1	183	141	16792	7.80932	0.000749527	1.44193e-05	0.000665178
GOTERM_BP_DIRECT	ubiquitin-dependent protein catabolic process	13	7.10383	7.03428e-07	NEDD8, UBE2I, STUB1, CUL3, CUL2, CUL5, VCP, CUL4A, CUL7, PSMA3, PSMD4, CUL4B, CUL1	183	182	16792	6.55425	0.00135669	2.56151e-05	0.00120438
GOTERM_BP_DIRECT	intrinsic apoptotic signaling pathway	7	3.82514	7.14035e-07	CUL3, CUL2, CDKN1A, CUL5, CUL4A, TP53, CUL1	183	30	16792	21.4106	0.00137714	2.55198e-05	0.00122254
GOTERM_BP_DIRECT	positive regulation of protein insertion into mitochondrial membrane involved in apoptotic signaling pathway	7	3.82514	7.14035e-07	YWHAZ, YWHAG, TP53, YWHAB, YWHAQ, SFN, YWHAE	183	30	16792	21.4106	0.00137714	2.55198e-05	0.00122254
GOTERM_BP_DIRECT	global genome nucleotide-excision repair	7	3.82514	1.0703e-06	CUL4A, DDB1, UBC, UBE2I, CUL4B, PARP1, RPS27A	183	32	16792	20.0724	0.00206354	3.75569e-05	0.00183251
GOTERM_BP_DIRECT	error-prone translesion synthesis	6	3.27869	1.45532e-06	RPA1, RPA2, PCNA, UBC, RPS27A, RPA3	183	19	16792	28.9767	0.00280483	5.01554e-05	0.00249173
GOTERM_BP_DIRECT	rhythmic process	8	4.37158	1.80377e-06	RACK1, DHX9, CSNK2A1, SP1, CREBBP, EZH2, PRKDC, DDX5	183	54	16792	13.594	0.00347523	6.10733e-05	0.00308832
GOTERM_BP_DIRECT	positive regulation of NF-kappaB transcription factor activity	11	6.01093	1.86455e-06	AR, RELA, NTRK1, NPM1, IKBKG, UBC, NFKB1, HSPA1A, HSPA1B, TRAF6, RPS27A	183	133	16792	7.58914	0.00359212	6.20427e-05	0.00319238
GOTERM_BP_DIRECT	translesion synthesis	7	3.82514	2.21924e-06	RPA1, RPA2, VCP, PCNA, UBC, RPS27A, RPA3	183	36	16792	17.8421	0.00427398	7.2593e-05	0.00379965
GOTERM_BP_DIRECT	epidermal growth factor receptor signaling pathway	8	4.37158	2.31939e-06	EGFR, GRB2, CBL, SHC1, ABL1, SRC, IQGAP1, PXN	183	56	16792	13.1085	0.00446642	7.46042e-05	0.0039711
GOTERM_BP_DIRECT	protein deacetylation	5	2.73224	2.66477e-06	HDAC5, HDAC3, HDAC1, SIRT1, HDAC6	183	10	16792	45.8798	0.00512982	8.43083e-05	0.00456244
GOTERM_BP_DIRECT	fibroblast growth factor receptor signaling pathway	9	4.91803	2.93692e-06	MAPK1, HNRNPM, GRB2, CBL, UBC, HNRNPA1, RPS27A, IQGAP1, POLR2A	183	82	16792	10.0712	0.00565222	9.14193e-05	0.00502837
GOTERM_BP_DIRECT	nucleotide-excision repair, DNA duplex unwinding	6	3.27869	3.21002e-06	CUL4A, DDB1, UBC, CUL4B, PARP1, RPS27A	183	22	16792	25.0253	0.0061762	9.83341e-05	0.00549596
GOTERM_BP_DIRECT	positive regulation of cell proliferation	19	10.3825	3.27312e-06	EGFR, AR, SLC25A5, RELA, SIRT1, CDK2, SUZ12, CUL3, CSNK2A3, MAPK1, CSNK2A1, HDAC2, HDAC1, CUL4A, NPM1, MDM2, SHC1, MYC, FN1	183	466	16792	3.74127	0.00629722	9.87003e-05	0.00560398
GOTERM_BP_DIRECT	ATP-dependent chromatin remodeling	6	3.27869	4.06578e-06	ACTB, RBBP4, HDAC2, HDAC1, HNRNPC, SMARCA4	183	23	16792	23.9373	0.00781627	0.000120715	0.00696108
GOTERM_BP_DIRECT	T cell receptor signaling pathway	11	6.01093	4.89871e-06	MAPK1, RELA, PSMA3, IKBKG, PSMD2, UBC, NFKB1, PSMD4, TRAF6, RPS27A, CUL1	183	148	16792	6.81997	0.00940997	0.00014324	0.00838708
GOTERM_BP_DIRECT	nucleotide-excision repair, DNA gap filling	6	3.27869	5.09077e-06	RPA1, RPA2, PCNA, UBC, RPS27A, RPA3	183	24	16792	22.9399	0.0097771	0.000146634	0.00871589
GOTERM_BP_DIRECT	blood coagulation	12	6.55738	5.35796e-06	HIST1H3J, HDAC2, HDAC1, HIST1H3A, HIST1H3B, HIST1H3C, HIST1H3D, HIST1H3E, HIST1H3F, HIST1H3G, HIST1H3H, HIST1H3I	183	184	16792	5.98432	0.0102876	0.00015206	0.00917333
GOTERM_BP_DIRECT	response to unfolded protein	7	3.82514	5.66315e-06	HSP90AB1, HSP90AA1, FBXO6, HSPB1, HSPA4, HSPD1, HSPA8	183	42	16792	15.2933	0.0108704	0.000158392	0.00969582
GOTERM_BP_DIRECT	negative regulation of transforming growth factor beta receptor signaling pathway	8	4.37158	5.77577e-06	UBC, SMAD3, HSPA1A, HSPA5, SMURF1, SIRT1, STUB1, RPS27A	183	64	16792	11.4699	0.0110854	0.000159234	0.00988863
GOTERM_BP_DIRECT	positive regulation of proteasomal ubiquitin-dependent protein catabolic process	8	4.37158	5.77577e-06	RACK1, AKT1, VCP, MDM2, AURKA, HSPA1A, PARK2, STUB1	183	64	16792	11.4699	0.0110854	0.000159234	0.00988863
GOTERM_BP_DIRECT	positive regulation of gene expression	14	7.65027	5.78111e-06	CDK1, AR, TP53, SMAD3, HSPA1A, HSPA1B, PARK2, BRCA1, HNRNPU, ARRB2, HNRNPD, MDM2, MYC, FN1	183	262	16792	4.90318	0.0110956	0.000157137	0.00989777
GOTERM_BP_DIRECT	negative regulation of telomere maintenance via telomerase	5	2.73224	6.17536e-06	PML, HNRNPC, HNRNPA1, SRC, HNRNPU	183	12	16792	38.2332	0.0118477	0.000165521	0.0105727
GOTERM_BP_DIRECT	regulation of nitric-oxide synthase activity	6	3.27869	7.74128e-06	AKT1, EGFR, HSP90AA1, CALM3, CALM2, CALM1	183	26	16792	21.1753	0.0148297	0.000204647	0.0132535
GOTERM_BP_DIRECT	protein ubiquitination	16	8.74317	8.88877e-06	VHL, TRIM28, CBL, PARK2, SIRT1, STUB1, BRCA1, AKT1, CUL3, CUL7, VCP, ARRB2, MDM2, CAND1, SMURF1, CUL1	183	359	16792	4.08956	0.0170091	0.000231803	0.015218
GOTERM_BP_DIRECT	positive regulation of I-kappaB kinase/NF-kappaB signaling	11	6.01093	1.03348e-05	MAP3K3, RELA, IKBKG, UBC, UBE2I, PARK2, TRAF6, ABL1, FLNA, RPS27A, CTNNB1	183	161	16792	6.26929	0.0197486	0.000265914	0.0176934
GOTERM_BP_DIRECT	Ras protein signal transduction	8	4.37158	1.05528e-05	CDKN1A, GRB2, JUN, TRIM28, TP53, SHC1, RB1, CDK2	183	70	16792	10.4868	0.020161	0.000267952	0.0180667
GOTERM_BP_DIRECT	regulation of transcription from RNA polymerase II promoter in response to hypoxia	6	3.27869	1.13646e-05	CUL2, EP300, VHL, CREBBP, UBC, RPS27A	183	28	16792	19.6628	0.0216949	0.000284813	0.0194563
GOTERM_BP_DIRECT	positive regulation of DNA binding	6	3.27869	1.13646e-05	TRIM28, CALM3, PARK2, MYC, CALM2, CALM1	183	28	16792	19.6628	0.0216949	0.000284813	0.0194563
GOTERM_BP_DIRECT	positive regulation by host of viral transcription	5	2.73224	1.22775e-05	EP300, SP1, JUN, SNW1, SMARCA4	183	14	16792	32.7713	0.0234173	0.000303746	0.0210191
GOTERM_BP_DIRECT	positive regulation of cyclic-nucleotide phosphodiesterase activity	4	2.18579	1.2326e-05	RACK1, CALM3, CALM2, CALM1	183	5	16792	73.4077	0.0235085	0.000301085	0.021102
GOTERM_BP_DIRECT	CRD-mediated mRNA stabilization	4	2.18579	1.2326e-05	DHX9, SYNCRIP, YBX1, HNRNPU	183	5	16792	73.4077	0.0235085	0.000301085	0.021102
GOTERM_BP_DIRECT	gene expression	7	3.82514	1.25531e-05	HNRNPM, HNRNPK, HNRNPD, HNRNPC, HNRNPA1, HNRNPU, POLR2A	183	48	16792	13.3816	0.0239366	0.000302801	0.0214909
GOTERM_BP_DIRECT	substantia nigra development	7	3.82514	1.4177e-05	ACTB, YWHAQ, CALM3, HSPA5, YWHAE, CALM2, CALM1	183	49	16792	13.1085	0.0269908	0.000337742	0.0242706
GOTERM_BP_DIRECT	positive regulation of DNA repair	6	3.27869	1.61917e-05	EGFR, TRIM28, PCNA, H2AFX, SIRT1, BRCA1	183	30	16792	18.3519	0.030767	0.000381028	0.0277193
GOTERM_BP_DIRECT	protein refolding	5	2.73224	1.66005e-05	HSP90AA1, HSPA1A, HSPA1B, HSPD1, HSPA8	183	15	16792	30.5865	0.0315315	0.000385941	0.0284191
GOTERM_BP_DIRECT	negative regulation of gene expression	10	5.46448	1.84493e-05	RACK1, AKT1, CDKN1A, HDAC1, TARDBP, ESR1, NFKB1, RB1, PARK2, SIRT1	183	137	16792	6.69778	0.0349811	0.00042381	0.0315837
GOTERM_BP_DIRECT	intrinsic apoptotic signaling pathway in response to DNA damage by p53 class mediator	6	3.27869	1.91368e-05	CDKN1A, EP300, TP53, PML, SNW1, SIRT1	183	31	16792	17.7599	0.0362606	0.000434427	0.0327603
GOTERM_BP_DIRECT	cellular response to insulin stimulus	8	4.37158	1.98628e-05	HDAC5, AKT1, YWHAG, SP1, PRKDC, PARP1, MYC, SRC	183	77	16792	9.53346	0.03761	0.000445662	0.0340029
GOTERM_BP_DIRECT	regulation of protein ubiquitination	5	2.73224	2.19469e-05	HSP90AB1, HSP90AA1, HSPA1A, HSPA1B, PARK2	183	16	16792	28.6749	0.0414735	0.000486756	0.0375702
GOTERM_BP_DIRECT	membrane organization	6	3.27869	2.24824e-05	YWHAZ, YWHAG, YWHAB, YWHAQ, SFN, YWHAE	183	32	16792	17.2049	0.0424636	0.000492964	0.0384867
GOTERM_BP_DIRECT	response to cocaine	6	3.27869	2.24824e-05	HSP90AB1, HDAC5, HSP90AA1, HDAC2, MDM2, HSPD1	183	32	16792	17.2049	0.0424636	0.000492964	0.0384867
GOTERM_BP_DIRECT	anaphase-promoting complex-dependent catabolic process	8	4.37158	2.35108e-05	CUL3, CDK1, PSMA3, PSMD2, UBC, AURKA, PSMD4, RPS27A	183	79	16792	9.29211	0.0443623	0.000509718	0.0402469
GOTERM_BP_DIRECT	cellular response to epidermal growth factor stimulus	6	3.27869	2.62656e-05	AKT1, EGFR, EEF1A1, MCM7, MYC, IQGAP1	183	33	16792	16.6836	0.0494298	0.0005631	0.0449616
GOTERM_BP_DIRECT	negative regulation of cell proliferation	16	8.74317	2.79838e-05	AR, RBBP4, VHL, TP53, PML, RB1, CTNNB1, CUL2, CUL5, CDKN1A, HDAC1, CUL4A, JUN, NTRK1, NPM1, CUL1	183	396	16792	3.70746	0.0525769	0.000593335	0.0479022
GOTERM_BP_DIRECT	circadian regulation of gene expression	7	3.82514	3.4243e-05	TOP1, PPP1CA, HDAC2, HDAC1, PML, SIRT1, HNRNPU	183	57	16792	11.2687	0.0639534	0.000718112	0.0586135
GOTERM_BP_DIRECT	positive regulation of protein serine/threonine kinase activity	6	3.27869	3.53017e-05	HSP90AB1, EZH2, CALM3, SRC, CALM2, CALM1	183	35	16792	15.7302	0.0658642	0.00073235	0.0604252
GOTERM_BP_DIRECT	negative regulation of sequence-specific DNA binding transcription factor activity	7	3.82514	4.59894e-05	HDAC2, RNF2, EZH2, ESR1, RB1, SIRT1, FLNA	183	60	16792	10.7053	0.0849362	0.000943826	0.0787123
GOTERM_BP_DIRECT	protein targeting	6	3.27869	6.04525e-05	YWHAZ, YWHAG, PML, YWHAB, YWHAQ, YWHAE	183	39	16792	14.1169	0.110127	0.00122742	0.103454
GOTERM_BP_DIRECT	regulation of cell cycle	9	4.91803	6.16573e-05	RACK1, RBBP4, EP300, COPS5, JUN, TARDBP, RB1, SRC, HSPA8	183	124	16792	6.65997	0.112194	0.00123884	0.105515
GOTERM_BP_DIRECT	Wnt signaling pathway, planar cell polarity pathway	8	4.37158	6.31348e-05	ARRB2, PSMA3, PSMD2, UBC, PSMD4, SMURF1, CLTC, RPS27A	183	92	16792	7.97909	0.114722	0.00125544	0.108042
GOTERM_BP_DIRECT	stress-activated MAPK cascade	5	2.73224	6.91752e-05	IKBKG, UBC, NFKB1, RPS27A, CUL1	183	21	16792	21.8475	0.124984	0.00136145	0.118374
GOTERM_BP_DIRECT	double-strand break repair	7	3.82514	7.90993e-05	XRCC5, VCP, PRKDC, H2AFX, KAT5, PARP1, BRCA1	183	66	16792	9.73207	0.141585	0.00154091	0.135345
GOTERM_BP_DIRECT	NIK/NF-kappaB signaling	7	3.82514	7.90993e-05	PSMA3, PSMD2, UBC, NFKB1, PSMD4, RPS27A, CUL1	183	66	16792	9.73207	0.141585	0.00154091	0.135345
GOTERM_BP_DIRECT	positive regulation of nitric-oxide synthase activity	5	2.73224	8.38341e-05	AKT1, ESR1, CALM3, CALM2, CALM1	183	22	16792	20.8544	0.149394	0.00161676	0.143441
GOTERM_BP_DIRECT	positive regulation of DNA replication	6	3.27869	8.70006e-05	EGFR, CDK1, JUN, NPM1, PCNA, SHC1	183	42	16792	13.1085	0.154577	0.00166118	0.148855
GOTERM_BP_DIRECT	positive regulation of nitric oxide biosynthetic process	6	3.27869	9.75898e-05	HSP90AB1, AKT1, EGFR, HSP90AA1, ESR1, SMAD3	183	43	16792	12.8037	0.171681	0.00184494	0.166959
GOTERM_BP_DIRECT	response to activity	6	3.27869	9.75898e-05	HDAC5, CDK1, NTRK1, CBL, PRKDC, HSPD1	183	43	16792	12.8037	0.171681	0.00184494	0.166959
GOTERM_BP_DIRECT	regulation of smooth muscle cell proliferation	4	2.18579	0.000100272	XRCC5, XRCC6, PRKDC, CTNNB1	183	9	16792	40.782	0.175958	0.0018772	0.171543
GOTERM_BP_DIRECT	negative regulation of cysteine-type endopeptidase activity involved in apoptotic process	7	3.82514	0.000101599	AKT1, CSNK2A1, ARRB2, MDM2, SFN, YWHAE, SRC	183	69	16792	9.30894	0.178066	0.00188376	0.173812
GOTERM_BP_DIRECT	cellular response to UV	6	3.27869	0.000109142	EP300, CREBBP, PCNA, TP53, RUVBL2, MYC	183	44	16792	12.5127	0.189946	0.00200423	0.186705
GOTERM_BP_DIRECT	DNA duplex unwinding	6	3.27869	0.000109142	XRCC5, DHX9, XRCC6, RUVBL2, RUVBL1, MCM5	183	44	16792	12.5127	0.189946	0.00200423	0.186705
GOTERM_BP_DIRECT	regulation of protein stability	7	3.82514	0.000110134	MAPK1, HDAC3, AURKA, PARK2, STUB1, HSPA8, HDAC6	183	70	16792	9.17596	0.191497	0.00200338	0.188401
GOTERM_BP_DIRECT	negative regulation of ubiquitin-protein ligase activity involved in mitotic cell cycle	7	3.82514	0.00011923	CDK1, PSMA3, PSMD2, UBC, PSMD4, RPS27A, CDK2	183	71	16792	9.04672	0.205567	0.00214841	0.203945
GOTERM_BP_DIRECT	histone deacetylation	6	3.27869	0.000135368	HDAC5, RBBP4, HDAC2, HDAC1, SIRT1, HDAC6	183	46	16792	11.9686	0.229933	0.00241632	0.23152
GOTERM_BP_DIRECT	positive regulation of intracellular estrogen receptor signaling pathway	4	2.18579	0.000142103	AR, DDX17, DDX5, PARP1	183	10	16792	36.7038	0.239879	0.00251315	0.243026
GOTERM_BP_DIRECT	intrinsic apoptotic signaling pathway in response to DNA damage	6	3.27869	0.000150164	PML, PRKDC, SFN, ABL1, SIRT1, BRCA1	183	47	16792	11.714	0.251615	0.00263142	0.256795
GOTERM_BP_DIRECT	positive regulation of ubiquitin-protein ligase activity involved in regulation of mitotic cell cycle transition	7	3.82514	0.000174046	CDK1, PSMA3, PSMD2, UBC, PSMD4, RPS27A, CUL1	183	76	16792	8.45154	0.285333	0.0030219	0.297579
GOTERM_BP_DIRECT	regulation of cell death	4	2.18579	0.000193835	YWHAZ, JUN, HSPA1A, HSPA1B	183	11	16792	33.3671	0.312117	0.00333494	0.331359
GOTERM_BP_DIRECT	regulation of androgen receptor signaling pathway	4	2.18579	0.000193835	EP300, ARRB2, DDX5, HDAC6	183	11	16792	33.3671	0.312117	0.00333494	0.331359
GOTERM_BP_DIRECT	transcription, DNA-templated	39	21.3115	0.000234203	BMI1, XRCC5, XRCC6, EZH2, PML, CTNNB1, DDX17, CSNK2A1, EED, HNRNPD, HSPA8, EWSR1, EEF1A1, AR, RBBP4, COMMD3-BMI1, TP53, ESR1, SMAD3, ILF3, RB1, CDC5L, PARK2, KAT5, SIRT1, BRCA1, SUZ12, HDAC5, MAPK1, HDAC3, HDAC2, HDAC1, ILF2, RNF2, IKBKG, RUVBL2, RUVBL1, SMARCA4, HDAC6	183	1955	16792	1.8305	0.363687	0.00399258	0.400239
GOTERM_BP_DIRECT	liver regeneration	5	2.73224	0.000256545	EGFR, EZH2, PCNA, AURKA, MYC	183	29	16792	15.8206	0.390548	0.0043344	0.438341
GOTERM_BP_DIRECT	DNA recombination	7	3.82514	0.000282287	XRCC5, RPA1, XRCC6, RUVBL2, RUVBL1, BRCA1, RPA3	183	83	16792	7.73876	0.420095	0.00472698	0.482225
GOTERM_BP_DIRECT	positive regulation of phosphoprotein phosphatase activity	4	2.18579	0.000330651	HSP90AB1, CALM3, CALM2, CALM1	183	13	16792	28.2337	0.47179	0.00548714	0.564623
GOTERM_BP_DIRECT	eyelid development in camera-type eye	4	2.18579	0.000330651	EGFR, HDAC2, HDAC1, JUN	183	13	16792	28.2337	0.47179	0.00548714	0.564623
GOTERM_BP_DIRECT	cellular response to nerve growth factor stimulus	5	2.73224	0.000334172	AKT1, APP, NTRK1, CBL, CDC5L	183	31	16792	14.7999	0.475369	0.00549816	0.57062
GOTERM_BP_DIRECT	response to gamma radiation	5	2.73224	0.000334172	TP53, PML, PRKDC, PARP1, MYC	183	31	16792	14.7999	0.475369	0.00549816	0.57062
GOTERM_BP_DIRECT	response to amphetamine	5	2.73224	0.000334172	HDAC2, HDAC1, CALM3, CALM2, CALM1	183	31	16792	14.7999	0.475369	0.00549816	0.57062
GOTERM_BP_DIRECT	cellular response to estradiol stimulus	5	2.73224	0.000334172	EGFR, HNRNPD, ESR1, RUVBL2, KAT5	183	31	16792	14.7999	0.475369	0.00549816	0.57062
GOTERM_BP_DIRECT	fungiform papilla formation	3	1.63934	0.000347998	HDAC2, HDAC1, CTNNB1	183	3	16792	91.7596	0.489188	0.00567665	0.594163
GOTERM_BP_DIRECT	positive regulation of cyclic nucleotide metabolic process	3	1.63934	0.000347998	CALM3, CALM2, CALM1	183	3	16792	91.7596	0.489188	0.00567665	0.594163
GOTERM_BP_DIRECT	MyD88-dependent toll-like receptor signaling pathway	5	2.73224	0.000427311	MAP3K1, UBC, HSPD1, TRAF6, RPS27A	183	33	16792	13.903	0.561715	0.00690785	0.729113
GOTERM_BP_DIRECT	positive regulation of apoptotic process	12	6.55738	0.000442249	RACK1, AKT1, TP53, UBC, PRKDC, HSPD1, TRAF6, ABL1, SIRT1, RPS27A, SRC, CTNNB1	183	300	16792	3.67038	0.574176	0.00708917	0.754512
GOTERM_BP_DIRECT	positive regulation of transcription factor import into nucleus	4	2.18579	0.000517699	HDAC3, TRIM28, SMAD3, FLNA	183	15	16792	24.4692	0.631907	0.00822564	0.882699
GOTERM_BP_DIRECT	mismatch repair	5	2.73224	0.000537624	RPA1, RPA2, PCNA, ABL1, RPA3	183	35	16792	13.1085	0.6458	0.00847124	0.916524
GOTERM_BP_DIRECT	protein destabilization	5	2.73224	0.000537624	MDM2, PRKDC, PARK2, SIRT1, SRC	183	35	16792	13.1085	0.6458	0.00847124	0.916524
GOTERM_BP_DIRECT	base-excision repair	5	2.73224	0.000537624	RPA1, RPA2, HUWE1, TP53, RPA3	183	35	16792	13.1085	0.6458	0.00847124	0.916524
GOTERM_BP_DIRECT	double-strand break repair via nonhomologous end joining	6	3.27869	0.000598373	XRCC5, XRCC6, PRKDC, H2AFX, KAT5, BRCA1	183	63	16792	8.73901	0.685007	0.00934795	1.01959
GOTERM_BP_DIRECT	telomere maintenance	5	2.73224	0.000599747	XRCC5, RPA1, RPA2, XRCC6, PCNA	183	36	16792	12.7444	0.685842	0.00929412	1.02192
GOTERM_BP_DIRECT	negative regulation of epidermal growth factor receptor signaling pathway	5	2.73224	0.000599747	EGFR, GRB2, CBL, UBC, RPS27A	183	36	16792	12.7444	0.685842	0.00929412	1.02192
GOTERM_BP_DIRECT	cell cycle	10	5.46448	0.00061154	RACK1, MAPK1, PPP1CA, RBBP4, TP53, AURKA, MCM2, CUL4B, BRCA1, SRC	183	217	16792	4.22855	0.692916	0.0094006	1.04191
GOTERM_BP_DIRECT	DNA damage response, signal transduction by p53 class mediator resulting in transcription of p21 class mediator	4	2.18579	0.000632104	CDKN1A, TP53, KAT5, BRCA1	183	16	16792	22.9399	0.704872	0.00963854	1.07677
GOTERM_BP_DIRECT	cellular response to oxidative stress	6	3.27869	0.000643451	HDAC1, HSPA1A, HSPA1B, ABL1, PARP1, STAU1	183	64	16792	8.60246	0.711269	0.0097339	1.096
GOTERM_BP_DIRECT	cell proliferation	13	7.10383	0.00065864	EGFR, XRCC5, CDK1, AR, TP53, PRKDC, SRC, AKT1, CUL5, MCM7, PCNA, MYC, CUL1	183	366	16792	3.25922	0.719616	0.00988514	1.12173
GOTERM_BP_DIRECT	response to estrogen	6	3.27869	0.000691026	MAPK1, HSP90AA1, EP300, ESR1, HSPD1, BRCA1	183	65	16792	8.47011	0.736616	0.0102889	1.17659
GOTERM_BP_DIRECT	negative regulation of release of cytochrome c from mitochondria	4	2.18579	0.000761457	AKT1, ARRB2, LMNA, PARK2	183	17	16792	21.5905	0.770114	0.0112453	1.29577
GOTERM_BP_DIRECT	negative regulation of neuron death	5	2.73224	0.000899654	AKT1, IKBKG, PARK2, SIRT1, CTNNB1	183	40	16792	11.4699	0.823972	0.0131729	1.52924
GOTERM_BP_DIRECT	regulation of mitotic cell cycle	5	2.73224	0.000899654	CDKN1A, RB1, SIRT1, MYC, RPA3	183	40	16792	11.4699	0.823972	0.0131729	1.52924
GOTERM_BP_DIRECT	response to corticosterone	4	2.18579	0.000906492	CDKN1A, CALM3, CALM2, CALM1	183	18	16792	20.391	0.826282	0.0131725	1.54078
GOTERM_BP_DIRECT	cellular response to platelet-derived growth factor stimulus	4	2.18579	0.000906492	CBL, MYC, SRC, IQGAP1	183	18	16792	20.391	0.826282	0.0131725	1.54078
GOTERM_BP_DIRECT	negative regulation of protein serine/threonine kinase activity	4	2.18579	0.000906492	YWHAG, HSPB1, SFN, ABL1	183	18	16792	20.391	0.826282	0.0131725	1.54078
GOTERM_BP_DIRECT	osteoblast differentiation	7	3.82514	0.000941239	AKT1, DHX9, SYNCRIP, HNRNPC, CLTC, FBL, HNRNPU	183	104	16792	6.17612	0.83756	0.0135721	1.59939
GOTERM_BP_DIRECT	nucleotide-excision repair	5	2.73224	0.000988555	RPA1, RPA2, DDB1, TP53, RPA3	183	41	16792	11.1902	0.85175	0.0141442	1.67915
GOTERM_BP_DIRECT	androgen receptor signaling pathway	5	2.73224	0.000988555	AR, RB1, KAT5, BRCA1, CTNNB1	183	41	16792	11.1902	0.85175	0.0141442	1.67915
GOTERM_BP_DIRECT	positive regulation of sequence-specific DNA binding transcription factor activity	7	3.82514	0.000989449	HDAC5, AKT1, EP300, ESR1, TRAF6, CTNNB1, SMARCA4	183	105	16792	6.1173	0.852006	0.0140528	1.68066
GOTERM_BP_DIRECT	microtubule cytoskeleton organization	6	3.27869	0.00103382	CDK1, CUL7, OBSL1, TUBG1, GAPDH, CCDC8	183	71	16792	7.75433	0.864165	0.0145716	1.75541
GOTERM_BP_DIRECT	activation of MAPK activity	7	3.82514	0.00109155	MAPK1, CDK1, IKBKG, UBC, SHC1, TRAF6, RPS27A	183	107	16792	6.00296	0.8785	0.0152679	1.85256
GOTERM_BP_DIRECT	meiotic spindle organization	3	1.63934	0.00114349	AURKA, TUBG1, MYH9	183	5	16792	55.0557	0.890102	0.0158741	1.93991
GOTERM_BP_DIRECT	aggresome assembly	3	1.63934	0.00114349	VCP, PARK2, HDAC6	183	5	16792	55.0557	0.890102	0.0158741	1.93991
GOTERM_BP_DIRECT	negative regulation of peptidyl-lysine acetylation	3	1.63934	0.00114349	HDAC2, HDAC1, SIRT1	183	5	16792	55.0557	0.890102	0.0158741	1.93991
GOTERM_BP_DIRECT	chromatin organization	5	2.73224	0.00118457	HDAC5, HDAC3, HDAC1, EZH2, SIRT1	183	43	16792	10.6697	0.898488	0.0163227	2.00893
GOTERM_BP_DIRECT	double-strand break repair via homologous recombination	6	3.27869	0.00124616	RPA1, RPA2, H2AFX, PARP1, BRCA1, RPA3	183	74	16792	7.43996	0.909877	0.017043	2.11233
GOTERM_BP_DIRECT	cellular response to peptide hormone stimulus	4	2.18579	0.00124641	RELA, MDM2, NFKB1, SRC	183	20	16792	18.3519	0.909921	0.0169265	2.11275
GOTERM_BP_DIRECT	positive regulation of pri-miRNA transcription from RNA polymerase II promoter	4	2.18579	0.00124641	RELA, JUN, SMAD3, SMARCA4	183	20	16792	18.3519	0.909921	0.0169265	2.11275
GOTERM_BP_DIRECT	circadian rhythm	6	3.27869	0.00132362	EGFR, TOP1, HDAC3, EP300, JUN, NTRK1	183	75	16792	7.34077	0.922406	0.0178408	2.24223
GOTERM_BP_DIRECT	positive regulation of protein autophosphorylation	4	2.18579	0.00144261	CALM3, SRC, CALM2, CALM1	183	21	16792	17.478	0.938348	0.0192957	2.44148
GOTERM_BP_DIRECT	cellular response to gamma radiation	4	2.18579	0.00144261	XRCC5, CDKN1A, XRCC6, H2AFX	183	21	16792	17.478	0.938348	0.0192957	2.44148
GOTERM_BP_DIRECT	Notch signaling pathway	7	3.82514	0.00158292	APP, EP300, CREBBP, UBC, SNW1, MYC, RPS27A	183	115	16792	5.58536	0.952993	0.0210085	2.67592
GOTERM_BP_DIRECT	regulation of cytokinesis	4	2.18579	0.00165715	CALM3, AURKA, CALM2, CALM1	183	22	16792	16.6836	0.959277	0.0218337	2.79974
GOTERM_BP_DIRECT	positive regulation of ubiquitin-protein transferase activity	4	2.18579	0.00165715	BMI1, DCUN1D1, COMMD3-BMI1, STUB1	183	22	16792	16.6836	0.959277	0.0218337	2.79974
GOTERM_BP_DIRECT	centrosome cycle	3	1.63934	0.00170301	CDK1, NPM1, BRCA1	183	6	16792	45.8798	0.962732	0.0222797	2.87616
GOTERM_BP_DIRECT	hair follicle placode formation	3	1.63934	0.00170301	HDAC2, HDAC1, CTNNB1	183	6	16792	45.8798	0.962732	0.0222797	2.87616
GOTERM_BP_DIRECT	positive regulation of tumor necrosis factor-mediated signaling pathway	3	1.63934	0.00170301	HSPA1A, HSPA1B, PARK2	183	6	16792	45.8798	0.962732	0.0222797	2.87616
GOTERM_BP_DIRECT	interstrand cross-link repair	5	2.73224	0.00193372	RPA1, RPA2, UBC, RPS27A, RPA3	183	49	16792	9.36322	0.976143	0.0250927	3.25974
GOTERM_BP_DIRECT	regulation of circadian rhythm	5	2.73224	0.00193372	PPP1CA, EZH2, HNRNPD, PML, PRKDC	183	49	16792	9.36322	0.976143	0.0250927	3.25974
GOTERM_BP_DIRECT	positive regulation of canonical Wnt signaling pathway	7	3.82514	0.0019658	PSMA3, PSMD2, UBC, NFKB1, PSMD4, RPS27A, SRC	183	120	16792	5.35264	0.977578	0.0253339	3.31297
GOTERM_BP_DIRECT	negative regulation of canonical Wnt signaling pathway	8	4.37158	0.00202265	CUL3, HDAC1, PSMA3, PSMD2, UBC, PSMD4, PARK2, RPS27A	183	163	16792	4.50354	0.979913	0.025885	3.40722
GOTERM_BP_DIRECT	negative regulation of cell growth	7	3.82514	0.00205011	RACK1, CDKN1A, TP53, PML, SMAD3, SIRT1, SMARCA4	183	121	16792	5.3084	0.980952	0.0260596	3.45272
GOTERM_BP_DIRECT	protein autoubiquitination	5	2.73224	0.0020843	MDM2, PARK2, TRAF6, STUB1, BRCA1	183	50	16792	9.17596	0.98217	0.0263157	3.50934
GOTERM_BP_DIRECT	regulation of autophagy	5	2.73224	0.0020843	EP300, HSPB1, PARK2, ABL1, HDAC6	183	50	16792	9.17596	0.98217	0.0263157	3.50934
GOTERM_BP_DIRECT	cellular response to interleukin-4	4	2.18579	0.00214362	HSP90AB1, PML, MCM2, HSPA5	183	24	16792	15.2933	0.984103	0.0268797	3.6075
GOTERM_BP_DIRECT	positive regulation of epidermal growth factor receptor signaling pathway	4	2.18579	0.00214362	AKT1, CBL, UBC, RPS27A	183	24	16792	15.2933	0.984103	0.0268797	3.6075
GOTERM_BP_DIRECT	regulation of high voltage-gated calcium channel activity	3	1.63934	0.00236724	CALM3, CALM2, CALM1	183	7	16792	39.3255	0.989685	0.0294541	3.97668
GOTERM_BP_DIRECT	negative regulation of mitochondrial outer membrane permeabilization involved in apoptotic signaling pathway	3	1.63934	0.00236724	SLC25A5, HSPA1A, HSPA1B	183	7	16792	39.3255	0.989685	0.0294541	3.97668
GOTERM_BP_DIRECT	positive regulation of receptor biosynthetic process	3	1.63934	0.00236724	HDAC2, HDAC1, HDAC6	183	7	16792	39.3255	0.989685	0.0294541	3.97668
GOTERM_BP_DIRECT	negative regulation of G1/S transition of mitotic cell cycle	4	2.18579	0.00241666	CDKN1A, EZH2, RB1, SMARCA4	183	25	16792	14.6815	0.990626	0.0298682	4.05809
GOTERM_BP_DIRECT	cell aging	4	2.18579	0.00241666	CDK1, NPM1, TP53, SIRT1	183	25	16792	14.6815	0.990626	0.0298682	4.05809
GOTERM_BP_DIRECT	nucleotide-binding oligomerization domain containing signaling pathway	4	2.18579	0.00241666	IKBKG, UBC, TRAF6, RPS27A	183	25	16792	14.6815	0.990626	0.0298682	4.05809
GOTERM_BP_DIRECT	positive regulation of translation	5	2.73224	0.00258432	MAPK1, EIF4A3, NPM1, HNRNPD, PABPC1	183	53	16792	8.65656	0.993223	0.031707	4.3338
GOTERM_BP_DIRECT	Fc-gamma receptor signaling pathway involved in phagocytosis	7	3.82514	0.00261473	ACTB, HSP90AB1, MAPK1, HSP90AA1, GRB2, ABL1, SRC	183	127	16792	5.05761	0.99361	0.0318723	4.38374
GOTERM_BP_DIRECT	positive regulation of protein phosphorylation	7	3.82514	0.00261473	RACK1, AKT1, EGFR, HDAC3, NTRK1, ABL1, SIRT1	183	127	16792	5.05761	0.99361	0.0318723	4.38374
GOTERM_BP_DIRECT	negative regulation of mitotic cell cycle	4	2.18579	0.00271027	EGFR, PML, SMAD3, ABL1	183	26	16792	14.1169	0.994689	0.0328122	4.54043
GOTERM_BP_DIRECT	protein autophosphorylation	8	4.37158	0.00272914	AKT1, EGFR, MAP3K3, NTRK1, TRIM28, AURKA, ABL1, SRC	183	172	16792	4.26789	0.994879	0.0328315	4.57135
GOTERM_BP_DIRECT	positive regulation of peptidyl-threonine phosphorylation	4	2.18579	0.00302495	MAPK1, CALM3, CALM2, CALM1	183	27	16792	13.594	0.997111	0.0361057	5.05484
GOTERM_BP_DIRECT	cellular response to nicotine	3	1.63934	0.00313385	RELA, NTRK1, NFKB1	183	8	16792	34.4098	0.997661	0.0371537	5.23226
GOTERM_BP_DIRECT	regulation of cell communication by electrical coupling involved in cardiac conduction	3	1.63934	0.00313385	CALM3, CALM2, CALM1	183	8	16792	34.4098	0.997661	0.0371537	5.23226
GOTERM_BP_DIRECT	cellular response to dopamine	3	1.63934	0.00313385	HDAC2, PARK2, ABL1	183	8	16792	34.4098	0.997661	0.0371537	5.23226
GOTERM_BP_DIRECT	protein monoubiquitination	4	2.18579	0.00336118	CUL3, HUWE1, PARK2, CUL1	183	28	16792	13.1085	0.998494	0.0395567	5.6016
GOTERM_BP_DIRECT	positive regulation of mitotic cell cycle	4	2.18579	0.00336118	CDK1, APP, MDM2, ABL1	183	28	16792	13.1085	0.998494	0.0395567	5.6016
GOTERM_BP_DIRECT	negative regulation of translation	5	2.73224	0.0035908	RACK1, EIF4A3, SYNCRIP, ILF3, GAPDH	183	58	16792	7.91031	0.999034	0.0419509	5.97327
GOTERM_BP_DIRECT	response to calcium ion	5	2.73224	0.0035908	EGFR, HNRNPD, CALM3, CALM2, CALM1	183	58	16792	7.91031	0.999034	0.0419509	5.97327
GOTERM_BP_DIRECT	cellular response to hypoxia	6	3.27869	0.00390755	AKT1, TP53, LMNA, MDM2, SIRT1, SRC	183	96	16792	5.73497	0.999477	0.0452999	6.48375
GOTERM_BP_DIRECT	transcription from RNA polymerase II promoter	14	7.65027	0.00397393	COPS5, RELA, TP53, ESR1, NFKB1, YBX1, POLR2A, EP300, HNRNPK, ARRB2, TARDBP, JUN, PARP1, MYC	183	513	16792	2.50416	0.99954	0.0457786	6.59039
GOTERM_BP_DIRECT	histone H4 deacetylation	3	1.63934	0.00400059	HDAC2, HDAC1, SIRT7	183	9	16792	30.5865	0.999563	0.0458064	6.63319
GOTERM_BP_DIRECT	positive regulation of ryanodine-sensitive calcium-release channel activity	3	1.63934	0.00400059	CALM3, CALM2, CALM1	183	9	16792	30.5865	0.999563	0.0458064	6.63319
GOTERM_BP_DIRECT	positive regulation of smooth muscle cell proliferation	5	2.73224	0.0040586	AKT1, EGFR, JUN, TRAF6, MYC	183	60	16792	7.64663	0.99961	0.046183	6.72626
GOTERM_BP_DIRECT	positive regulation of protein catabolic process	5	2.73224	0.0040586	CSNK2A3, CSNK2A1, VCP, PARK2, CUL4B	183	60	16792	7.64663	0.99961	0.046183	6.72626
GOTERM_BP_DIRECT	I-kappaB kinase/NF-kappaB signaling	5	2.73224	0.0040586	IKBKG, UBC, NFKB1, TRAF6, RPS27A	183	60	16792	7.64663	0.99961	0.046183	6.72626
GOTERM_BP_DIRECT	RNA processing	6	3.27869	0.00408447	DHX9, DDX17, HNRNPK, HNRNPD, SYNCRIP, HNRNPU	183	97	16792	5.67585	0.999629	0.0461991	6.76772
GOTERM_BP_DIRECT	regulation of tumor necrosis factor-mediated signaling pathway	4	2.18579	0.00410006	RACK1, IKBKG, UBC, RPS27A	183	30	16792	12.2346	0.99964	0.0461022	6.79271
GOTERM_BP_DIRECT	response to stress	5	2.73224	0.00430725	HSP90AB1, EGFR, MAPK1, HSP90AA1, NPM1	183	61	16792	7.52128	0.999759	0.0481003	7.12417
GOTERM_BP_DIRECT	in utero embryonic development	8	4.37158	0.00433016	AR, PRMT1, CUL4A, SMAD3, MYH9, MYC, YBX1, CTNNB1	183	187	16792	3.92554	0.99977	0.0480729	7.16074
GOTERM_BP_DIRECT	cellular response to ionizing radiation	4	2.18579	0.00450355	CDKN1A, GRB2, TP53, SIRT1	183	31	16792	11.8399	0.999835	0.0496685	7.43717
GOTERM_BP_DIRECT	negative regulation of protein catabolic process	4	2.18579	0.00493026	EGFR, RELA, SMAD3, FLNA	183	32	16792	11.4699	0.999928	0.0539491	8.11415
GOTERM_BP_DIRECT	ATP metabolic process	4	2.18579	0.00493026	VCP, HSPA1A, HSPA1B, HSPA8	183	32	16792	11.4699	0.999928	0.0539491	8.11415
GOTERM_BP_DIRECT	telomere maintenance via recombination	4	2.18579	0.00493026	RPA1, RPA2, PCNA, RPA3	183	32	16792	11.4699	0.999928	0.0539491	8.11415
GOTERM_BP_DIRECT	positive regulation of telomere maintenance via telomerase	4	2.18579	0.00493026	MAPK1, CCT3, HNRNPA1, CTNNB1	183	32	16792	11.4699	0.999928	0.0539491	8.11415
GOTERM_BP_DIRECT	positive regulation of protein import into nucleus, translocation	3	1.63934	0.00496521	HSP90AB1, CDK1, HSP90AA1	183	10	16792	27.5279	0.999933	0.0540166	8.16939
GOTERM_BP_DIRECT	positive regulation of protein ubiquitination	5	2.73224	0.00511441	ARRB2, HSPA5, TRAF6, STUB1, BRCA1	183	64	16792	7.16872	0.99995	0.0552872	8.40485
GOTERM_BP_DIRECT	platelet degranulation	6	3.27869	0.00526807	APP, CALM3, FLNA, CALM2, FN1, CALM1	183	103	16792	5.34522	0.999963	0.0565886	8.64678
GOTERM_BP_DIRECT	regulation of heart rate	4	2.18579	0.00538056	CALM3, MDM2, CALM2, CALM1	183	33	16792	11.1224	0.99997	0.0574459	8.82349
GOTERM_BP_DIRECT	positive regulation of epithelial to mesenchymal transition	4	2.18579	0.00538056	HDAC2, EZH2, SMAD3, CTNNB1	183	33	16792	11.1224	0.99997	0.0574459	8.82349
GOTERM_BP_DIRECT	B cell differentiation	5	2.73224	0.00570532	VCAM1, HDAC5, EP300, NTRK1, ITGA4	183	66	16792	6.95148	0.999984	0.0604824	9.33188
GOTERM_BP_DIRECT	cellular protein modification process	6	3.27869	0.00571145	AKT1, UBL4A, PRKDC, NEDD8, UBE2I, ABL1	183	105	16792	5.2434	0.999984	0.0602159	9.34146
GOTERM_BP_DIRECT	UV-damage excision repair	3	1.63934	0.00602552	DDB1, CUL4B, SIRT1	183	11	16792	25.0253	0.999991	0.0630866	9.83051
GOTERM_BP_DIRECT	negative regulation of cellular senescence	3	1.63934	0.00602552	PRKDC, ABL1, SIRT1	183	11	16792	25.0253	0.999991	0.0630866	9.83051
GOTERM_BP_DIRECT	mitotic G1 DNA damage checkpoint	3	1.63934	0.00602552	RPA2, TP53, CDK2	183	11	16792	25.0253	0.999991	0.0630866	9.83051
GOTERM_BP_DIRECT	regulation of transcription, DNA-templated	28	15.3005	0.00628253	EZH2, PML, YBX1, POLR2A, PRMT1, CSNK2A1, TARDBP, HNRNPD, MYC, EWSR1, EEF1A1, AR, RBBP4, VHL, CREBBP, CBL, TP53, ESR1, SMAD3, KAT5, SUZ12, EP300, HDAC1, SP1, RUVBL2, RUVBL1, ABL1, SMARCA4	183	1504	16792	1.70829	0.999995	0.0653426	10.2289
GOTERM_BP_DIRECT	response to oxidative stress	6	3.27869	0.00693401	AKT1, EGFR, APP, PARK2, ABL1, SIRT1	183	110	16792	5.00507	0.999999	0.0715092	11.2312
GOTERM_BP_DIRECT	negative regulation of androgen receptor signaling pathway	3	1.63934	0.00717935	HDAC1, SIRT1, SMARCA4	183	12	16792	22.9399	0.999999	0.0735611	11.606
GOTERM_BP_DIRECT	histone H2A monoubiquitination	3	1.63934	0.00717935	RNF2, DDB1, CUL4B	183	12	16792	22.9399	0.999999	0.0735611	11.606
GOTERM_BP_DIRECT	mitophagy in response to mitochondrial depolarization	3	1.63934	0.00717935	SMURF1, PARK2, HDAC6	183	12	16792	22.9399	0.999999	0.0735611	11.606
GOTERM_BP_DIRECT	negative regulation of ryanodine-sensitive calcium-release channel activity	3	1.63934	0.00717935	CALM3, CALM2, CALM1	183	12	16792	22.9399	0.999999	0.0735611	11.606
GOTERM_BP_DIRECT	cellular response to heat	4	2.18579	0.00742421	CDKN1A, HDAC2, HSPA1A, HSPA1B	183	37	16792	9.91995	0.999999	0.0755822	11.9785
GOTERM_BP_DIRECT	positive regulation of cell differentiation	4	2.18579	0.00742421	HSP90AB1, AR, VHL, JUN	183	37	16792	9.91995	0.999999	0.0755822	11.9785
GOTERM_BP_DIRECT	vascular endothelial growth factor receptor signaling pathway	5	2.73224	0.00774674	ACTB, HSP90AA1, HSPB1, SRC, PXN	183	72	16792	6.37219	1	0.0783345	12.4669
GOTERM_BP_DIRECT	cellular response to lipopolysaccharide	6	3.27869	0.00774951	HDAC5, RELA, NFKB1, TRAF6, ABL1, SRC	183	113	16792	4.87219	1	0.0779549	12.4711
GOTERM_BP_DIRECT	negative regulation of extrinsic apoptotic signaling pathway	4	2.18579	0.00799723	AR, RELA, LMNA, SRC	183	38	16792	9.6589	1	0.0799393	12.8445
GOTERM_BP_DIRECT	substrate adhesion-dependent cell spreading	4	2.18579	0.00799723	ITGA4, ABL1, SRC, FN1	183	38	16792	9.6589	1	0.0799393	12.8445
GOTERM_BP_DIRECT	platelet activation	6	3.27869	0.00832886	AKT1, MAPK1, YWHAZ, ARRB2, FLNA, SRC	183	115	16792	4.78746	1	0.0827002	13.342
GOTERM_BP_DIRECT	chaperone-mediated protein complex assembly	3	1.63934	0.00842456	HSP90AA1, HSPA4, HSPD1	183	13	16792	21.1753	1	0.0831877	13.4851
GOTERM_BP_DIRECT	MyD88-independent toll-like receptor signaling pathway	3	1.63934	0.00842456	UBC, TRAF6, RPS27A	183	13	16792	21.1753	1	0.0831877	13.4851
GOTERM_BP_DIRECT	negative regulation by host of viral transcription	3	1.63934	0.00842456	HDAC1, JUN, TARDBP	183	13	16792	21.1753	1	0.0831877	13.4851
GOTERM_BP_DIRECT	positive regulation of DNA biosynthetic process	3	1.63934	0.00842456	ARRB2, MYC, SRC	183	13	16792	21.1753	1	0.0831877	13.4851
GOTERM_BP_DIRECT	cellular response to estrogen stimulus	3	1.63934	0.00842456	ESR1, MDM2, MYC	183	13	16792	21.1753	1	0.0831877	13.4851
GOTERM_BP_DIRECT	liver development	5	2.73224	0.00852112	PKM, RELA, JUN, HNRNPD, SMAD3	183	74	16792	6.19997	1	0.083678	13.6292
GOTERM_BP_DIRECT	Wnt signaling pathway, calcium modulating pathway	4	2.18579	0.00859562	CALM3, CALM2, CTNNB1, CALM1	183	39	16792	9.41124	1	0.083956	13.7403
GOTERM_BP_DIRECT	protein complex assembly	6	3.27869	0.00862951	CDK1, CREBBP, TP53, PML, MDM2, TRAF6	183	116	16792	4.74618	1	0.0838518	13.7908
GOTERM_BP_DIRECT	apoptotic process	14	7.65027	0.00895546	CDK1, PML, TP53, NFKB1, MCM2, RB1, BRCA1, RACK1, MAPK1, CSNK2A1, EP300, MAP3K1, IKBKG, CUL1	183	567	16792	2.26567	1	0.0864585	14.2748
GOTERM_BP_DIRECT	establishment of protein localization	4	2.18579	0.00921962	VCP, MDM2, ABL1, FLNA	183	40	16792	9.17596	1	0.0884637	14.6652
GOTERM_BP_DIRECT	nuclear-transcribed mRNA catabolic process, nonsense-mediated decay	6	3.27869	0.00957639	EIF4A3, RPL23, RPL10, PABPC1, RPS2, RPS27A	183	119	16792	4.62653	1	0.0912901	15.1898
GOTERM_BP_DIRECT	negative regulation of oxidative stress-induced intrinsic apoptotic signaling pathway	3	1.63934	0.00975908	AKT1, HSPB1, SIRT1	183	14	16792	19.6628	1	0.0925023	15.4572
GOTERM_BP_DIRECT	negative regulation of peptidyl-threonine phosphorylation	3	1.63934	0.00975908	CALM3, CALM2, CALM1	183	14	16792	19.6628	1	0.0925023	15.4572
GOTERM_BP_DIRECT	detection of calcium ion	3	1.63934	0.00975908	CALM3, CALM2, CALM1	183	14	16792	19.6628	1	0.0925023	15.4572
GOTERM_BP_DIRECT	platelet aggregation	4	2.18579	0.00986944	ACTB, HSPB1, MYH9, FLNA	183	41	16792	8.95215	1	0.0930487	15.6184
GOTERM_BP_DIRECT	leukocyte migration	6	3.27869	0.0105925	GRB2, SHC1, ITGA4, MYH9, SRC, FN1	183	122	16792	4.51277	1	0.0990699	16.6672
GOTERM_BP_DIRECT	positive regulation of telomerase RNA localization to Cajal body	3	1.63934	0.0111808	RUVBL2, CCT3, RUVBL1	183	15	16792	18.3519	1	0.103806	17.5116
GOTERM_BP_DIRECT	ERAD pathway	3	1.63934	0.0111808	VCP, PARK2, STUB1	183	15	16792	18.3519	1	0.103806	17.5116
GOTERM_BP_DIRECT	positive regulation of mRNA splicing, via spliceosome	3	1.63934	0.0111808	EIF4A3, SNW1, HSPA8	183	15	16792	18.3519	1	0.103806	17.5116
GOTERM_BP_DIRECT	positive regulation of transcription regulatory region DNA binding	3	1.63934	0.0111808	RB1, TRAF6, PARP1	183	15	16792	18.3519	1	0.103806	17.5116
GOTERM_BP_DIRECT	negative regulation of telomerase activity	3	1.63934	0.0111808	TP53, PML, SRC	183	15	16792	18.3519	1	0.103806	17.5116
GOTERM_BP_DIRECT	response to hypoxia	7	3.82514	0.0111929	PKM, VCAM1, EP300, CREBBP, PML, SMAD3, HSPD1	183	172	16792	3.7344	1	0.103418	17.5288
GOTERM_BP_DIRECT	thymus development	4	2.18579	0.0112473	MAPK1, PRKDC, ABL1, CTNNB1	183	43	16792	8.53577	1	0.103406	17.6066
GOTERM_BP_DIRECT	positive regulation of neuron apoptotic process	4	2.18579	0.0112473	JUN, TP53, ABL1, CTNNB1	183	43	16792	8.53577	1	0.103406	17.6066
GOTERM_BP_DIRECT	peptidyl-serine phosphorylation	6	3.27869	0.0116801	AKT1, MAPK1, CDK1, PRKDC, SRC, CDK2	183	125	16792	4.40446	1	0.106681	18.2218
GOTERM_BP_DIRECT	activation of cysteine-type endopeptidase activity involved in apoptotic process	5	2.73224	0.0126285	RACK1, VCP, PML, SMAD3, HSPD1	183	83	16792	5.52768	1	0.114344	19.5551
GOTERM_BP_DIRECT	positive regulation of dendrite development	3	1.63934	0.0126878	EZH2, ABL1, IQGAP1	183	16	16792	17.2049	1	0.11432	19.6378
GOTERM_BP_DIRECT	negative regulation of myotube differentiation	3	1.63934	0.0126878	HDAC5, HDAC3, HDAC1	183	16	16792	17.2049	1	0.11432	19.6378
GOTERM_BP_DIRECT	response to muscle stretch	3	1.63934	0.0126878	RELA, JUN, NFKB1	183	16	16792	17.2049	1	0.11432	19.6378
GOTERM_BP_DIRECT	cellular response to growth factor stimulus	4	2.18579	0.0127307	RACK1, MDM2, SHC1, CTNNB1	183	45	16792	8.15641	1	0.114157	19.6976
GOTERM_BP_DIRECT	positive regulation of cell growth	5	2.73224	0.0131504	AKT1, EGFR, CSNK2A3, CSNK2A1, SFN	183	84	16792	5.46188	1	0.117174	20.2801
GOTERM_BP_DIRECT	activation of MAPKK activity	4	2.18579	0.0135124	EGFR, MAP3K3, NTRK1, MAP3K1	183	46	16792	7.97909	1	0.119671	20.7792
GOTERM_BP_DIRECT	response to toxic substance	5	2.73224	0.0136859	MAPK1, CDK1, CDKN1A, MDM2, HDAC6	183	85	16792	5.39762	1	0.120573	21.0175
GOTERM_BP_DIRECT	protein folding	7	3.82514	0.0137963	HSP90AB1, HSP90AA1, CSNK2A1, RUVBL2, CCT3, HSPA8, HSPA9	183	180	16792	3.56843	1	0.120943	21.1688
GOTERM_BP_DIRECT	cell division	10	5.46448	0.0142721	CDK1, TUBB, PPP1CA, AURKA, UBE2I, RB1, RUVBL1, CLTC, MCM5, CDK2	183	350	16792	2.6217	1	0.124311	21.8174
GOTERM_BP_DIRECT	histone methylation	3	1.63934	0.014278	SUZ12, PRMT1, EED	183	17	16792	16.1929	1	0.123805	21.8253
GOTERM_BP_DIRECT	response to hyperoxia	3	1.63934	0.014278	CDKN1A, HDAC2, HDAC1	183	17	16792	16.1929	1	0.123805	21.8253
GOTERM_BP_DIRECT	anterior/posterior axis specification	3	1.63934	0.014278	RNF2, AURKA, CTNNB1	183	17	16792	16.1929	1	0.123805	21.8253
GOTERM_BP_DIRECT	positive regulation of histone H3-K4 methylation	3	1.63934	0.014278	SNW1, BRCA1, CTNNB1	183	17	16792	16.1929	1	0.123805	21.8253
GOTERM_BP_DIRECT	negative regulation of neuron apoptotic process	6	3.27869	0.0145078	HSP90AB1, HDAC1, JUN, NTRK1, HSPD1, PARK2	183	132	16792	4.17089	1	0.125125	22.1369
GOTERM_BP_DIRECT	regulation of cell proliferation	7	3.82514	0.0157806	JUN, EZH2, ABL1, SIRT1, BRCA1, SRC, RPA3	183	185	16792	3.47198	1	0.134812	23.8409
GOTERM_BP_DIRECT	regulation of release of sequestered calcium ion into cytosol by sarcoplasmic reticulum	3	1.63934	0.0159494	CALM3, CALM2, CALM1	183	18	16792	15.2933	1	0.135568	24.0642
GOTERM_BP_DIRECT	membrane protein intracellular domain proteolysis	3	1.63934	0.0159494	RELA, NFKB1, TRAF6	183	18	16792	15.2933	1	0.135568	24.0642
GOTERM_BP_DIRECT	JNK cascade	4	2.18579	0.0160185	IKBKG, UBC, TRAF6, RPS27A	183	49	16792	7.49058	1	0.135527	24.1554
GOTERM_BP_DIRECT	response to ionizing radiation	4	2.18579	0.0160185	VCAM1, H2AFX, KAT5, BRCA1	183	49	16792	7.49058	1	0.135527	24.1554
GOTERM_BP_DIRECT	response to organic cyclic compound	4	2.18579	0.0160185	CDK1, EIF4A3, NEDD8, POLR2A	183	49	16792	7.49058	1	0.135527	24.1554
GOTERM_BP_DIRECT	Wnt signaling pathway	7	3.82514	0.0163429	CUL3, CSNK2A1, DDB1, UBC, RPS27A, CUL1, CTNNB1	183	187	16792	3.43485	1	0.137498	24.5824
GOTERM_BP_DIRECT	translational initiation	6	3.27869	0.0167876	RPL23, COPS5, RPL10, PABPC1, RPS2, RPS27A	183	137	16792	4.01867	1	0.140388	25.1641
GOTERM_BP_DIRECT	response to estradiol	5	2.73224	0.0171899	EZH2, PCNA, ESR1, MYC, CTNNB1	183	91	16792	5.04173	1	0.142913	25.6866
GOTERM_BP_DIRECT	regulation of ryanodine-sensitive calcium-release channel activity	3	1.63934	0.0177002	CALM3, CALM2, CALM1	183	19	16792	14.4884	1	0.146241	26.3444
GOTERM_BP_DIRECT	negative regulation of endoplasmic reticulum stress-induced intrinsic apoptotic signaling pathway	3	1.63934	0.0177002	HSPA1A, HSPA1B, PARK2	183	19	16792	14.4884	1	0.146241	26.3444
GOTERM_BP_DIRECT	positive regulation of protein export from nucleus	3	1.63934	0.0177002	TP53, MDM2, SFN	183	19	16792	14.4884	1	0.146241	26.3444
GOTERM_BP_DIRECT	regulation of cardiac muscle contraction by regulation of the release of sequestered calcium ion	3	1.63934	0.0177002	CALM3, CALM2, CALM1	183	19	16792	14.4884	1	0.146241	26.3444
GOTERM_BP_DIRECT	regulation of protein binding	3	1.63934	0.0177002	HDAC5, APP, SRC	183	19	16792	14.4884	1	0.146241	26.3444
GOTERM_BP_DIRECT	response to hydrogen peroxide	4	2.18579	0.0178244	JUN, HSPD1, SIRT1, SRC	183	51	16792	7.19683	1	0.146577	26.5038
GOTERM_BP_DIRECT	entrainment of circadian clock by photoperiod	3	1.63934	0.0195284	PPP1CA, TP53, PML	183	20	16792	13.7639	1	0.158872	28.6567
GOTERM_BP_DIRECT	regulation of growth	4	2.18579	0.0197392	RUVBL2, SHC1, RUVBL1, KAT5	183	53	16792	6.92525	1	0.159793	28.9189
GOTERM_BP_DIRECT	translation	8	4.37158	0.0202974	AKT1, EGFR, RPL23, COPS5, SLC25A5, RPL10, RPS2, RPS27A	183	253	16792	2.90149	1	0.163287	29.6087
GOTERM_BP_DIRECT	positive regulation of protein localization to nucleus	3	1.63934	0.0214321	AKT1, CDK1, SRC	183	21	16792	13.1085	1	0.170975	30.9917
GOTERM_BP_DIRECT	positive regulation of protein dephosphorylation	3	1.63934	0.0214321	CALM3, CALM2, CALM1	183	21	16792	13.1085	1	0.170975	30.9917
GOTERM_BP_DIRECT	regulation of cardiac muscle contraction	3	1.63934	0.0214321	CALM3, CALM2, CALM1	183	21	16792	13.1085	1	0.170975	30.9917
GOTERM_BP_DIRECT	glycogen catabolic process	3	1.63934	0.0214321	CALM3, CALM2, CALM1	183	21	16792	13.1085	1	0.170975	30.9917
GOTERM_BP_DIRECT	regulation of endodeoxyribonuclease activity	2	1.0929	0.0215602	NPM1, SIRT1	183	2	16792	91.7596	1	0.171216	31.1461
GOTERM_BP_DIRECT	negative regulation of transcription from RNA polymerase II promoter during mitosis	2	1.0929	0.0215602	RB1, SMARCA4	183	2	16792	91.7596	1	0.171216	31.1461
GOTERM_BP_DIRECT	positive regulation of mRNA endonucleolytic cleavage involved in unfolded protein response	2	1.0929	0.0215602	HSPA1A, HSPA1B	183	2	16792	91.7596	1	0.171216	31.1461
GOTERM_BP_DIRECT	regulation of IRE1-mediated unfolded protein response	2	1.0929	0.0215602	COPS5, HSPA5	183	2	16792	91.7596	1	0.171216	31.1461
GOTERM_BP_DIRECT	cellular hyperosmotic salinity response	2	1.0929	0.0215602	XRCC5, XRCC6	183	2	16792	91.7596	1	0.171216	31.1461
GOTERM_BP_DIRECT	cellular response to putrescine	2	1.0929	0.0215602	HNRNPD, MYC	183	2	16792	91.7596	1	0.171216	31.1461
GOTERM_BP_DIRECT	positive regulation of endoribonuclease activity	2	1.0929	0.0215602	HSPA1A, HSPA1B	183	2	16792	91.7596	1	0.171216	31.1461
GOTERM_BP_DIRECT	positive regulation of chaperone-mediated protein complex assembly	2	1.0929	0.0215602	STUB1, HDAC6	183	2	16792	91.7596	1	0.171216	31.1461
GOTERM_BP_DIRECT	odontogenesis of dentin-containing tooth	4	2.18579	0.0217632	HDAC2, HDAC1, TRAF6, CTNNB1	183	55	16792	6.67342	1	0.171999	31.3904
GOTERM_BP_DIRECT	negative regulation of cell death	4	2.18579	0.0217632	HSPA1A, HSPA1B, PARK2, MYC	183	55	16792	6.67342	1	0.171999	31.3904
GOTERM_BP_DIRECT	regulation of transcription from RNA polymerase II promoter	11	6.01093	0.0221988	HNRNPK, SMAD3, NEDD8, NFKB1, SNW1, RB1, RUVBL1, CDC5L, DDX5, BRCA1, SMARCA4	183	441	16792	2.28879	1	0.174454	31.9116
GOTERM_BP_DIRECT	negative regulation of protein kinase activity	5	2.73224	0.0226643	AKT1, YWHAG, HSPB1, RB1, SFN	183	99	16792	4.63432	1	0.177094	32.4645
GOTERM_BP_DIRECT	embryonic digit morphogenesis	4	2.18579	0.0228162	HDAC2, HDAC1, CREBBP, CTNNB1	183	56	16792	6.55425	1	0.177473	32.6439
GOTERM_BP_DIRECT	protein localization to cell surface	3	1.63934	0.0234096	SMURF1, FLNA, CTNNB1	183	22	16792	12.5127	1	0.180975	33.3408
GOTERM_BP_DIRECT	negative regulation of JNK cascade	3	1.63934	0.0234096	AKT1, HDAC3, PARK2	183	22	16792	12.5127	1	0.180975	33.3408
GOTERM_BP_DIRECT	bone resorption	3	1.63934	0.0234096	TRAF6, SRC, CTNNB1	183	22	16792	12.5127	1	0.180975	33.3408
GOTERM_BP_DIRECT	single organismal cell-cell adhesion	5	2.73224	0.0241805	VCAM1, EGFR, SHC1, SRC, CTNNB1	183	101	16792	4.54255	1	0.185678	34.2361
GOTERM_BP_DIRECT	transcription initiation from RNA polymerase II promoter	6	3.27869	0.0250769	AR, TRIM28, CREBBP, ESR1, SNW1, POLR2A	183	152	16792	3.62209	1	0.191188	35.2628
GOTERM_BP_DIRECT	cellular response to vascular endothelial growth factor stimulus	3	1.63934	0.025459	VCAM1, AKT1, HSPB1	183	23	16792	11.9686	1	0.193084	35.6959
GOTERM_BP_DIRECT	cellular senescence	3	1.63934	0.025459	CDKN1A, PML, H2AFX	183	23	16792	11.9686	1	0.193084	35.6959
GOTERM_BP_DIRECT	regulation of transcription involved in G1/S transition of mitotic cell cycle	3	1.63934	0.025459	CDK1, PCNA, RB1	183	23	16792	11.9686	1	0.193084	35.6959
GOTERM_BP_DIRECT	IRE1-mediated unfolded protein response	4	2.18579	0.0261389	CUL7, LMNA, SHC1, HSPA5	183	59	16792	6.22099	1	0.196996	36.4596
GOTERM_BP_DIRECT	positive regulation of MAP kinase activity	4	2.18579	0.0261389	EGFR, EZH2, SRC, IQGAP1	183	59	16792	6.22099	1	0.196996	36.4596
GOTERM_BP_DIRECT	response to ethanol	5	2.73224	0.0273936	VCAM1, CDK1, NTRK1, CBL, MYC	183	105	16792	4.3695	1	0.204744	37.8468
GOTERM_BP_DIRECT	response to electrical stimulus	3	1.63934	0.0275786	NTRK1, HNRNPD, SRC	183	24	16792	11.4699	1	0.205211	38.049
GOTERM_BP_DIRECT	regulation of mitotic nuclear division	3	1.63934	0.0275786	CUL7, OBSL1, CCDC8	183	24	16792	11.4699	1	0.205211	38.049
GOTERM_BP_DIRECT	negative regulation of protein phosphorylation	4	2.18579	0.0284903	ARRB2, TARDBP, PRKDC, PARK2	183	61	16792	6.01702	1	0.210516	39.0359
GOTERM_BP_DIRECT	rRNA processing	7	3.82514	0.0292307	EIF4A3, RPL23, RPL10, RPS2, SIRT1, RPS27A, FBL	183	214	16792	3.00148	1	0.21462	39.8265
GOTERM_BP_DIRECT	cellular response to tumor necrosis factor	5	2.73224	0.0317527	VCAM1, HDAC1, RELA, SIRT1, BRCA1	183	110	16792	4.17089	1	0.230233	42.4478
GOTERM_BP_DIRECT	positive regulation of viral genome replication	3	1.63934	0.0320213	DDB1, PABPC1, STAU1	183	26	16792	10.5876	1	0.231114	42.7206
GOTERM_BP_DIRECT	glycogen biosynthetic process	3	1.63934	0.0320213	AKT1, UBC, RPS27A	183	26	16792	10.5876	1	0.231114	42.7206
GOTERM_BP_DIRECT	cellular response to prolactin	2	1.0929	0.0321662	CDC5L, MYC	183	3	16792	61.173	1	0.231198	42.8672
GOTERM_BP_DIRECT	response to cobalamin	2	1.0929	0.0321662	EGFR, RELA	183	3	16792	61.173	1	0.231198	42.8672
GOTERM_BP_DIRECT	positive regulation of miRNA metabolic process	2	1.0929	0.0321662	RELA, NFKB1	183	3	16792	61.173	1	0.231198	42.8672
GOTERM_BP_DIRECT	negative regulation of striated muscle cell differentiation	2	1.0929	0.0321662	EZH2, YBX1	183	3	16792	61.173	1	0.231198	42.8672
GOTERM_BP_DIRECT	response to UV-A	2	1.0929	0.0321662	AKT1, EGFR	183	3	16792	61.173	1	0.231198	42.8672
GOTERM_BP_DIRECT	chaperone-mediated autophagy	2	1.0929	0.0321662	HSP90AA1, HSPA8	183	3	16792	61.173	1	0.231198	42.8672
GOTERM_BP_DIRECT	fibroblast apoptotic process	2	1.0929	0.0321662	CUL3, MYC	183	3	16792	61.173	1	0.231198	42.8672
GOTERM_BP_DIRECT	N-terminal peptidyl-lysine acetylation	2	1.0929	0.0321662	EP300, CREBBP	183	3	16792	61.173	1	0.231198	42.8672
GOTERM_BP_DIRECT	regulation of epidermal growth factor-activated receptor activity	2	1.0929	0.0321662	APP, SHC1	183	3	16792	61.173	1	0.231198	42.8672
GOTERM_BP_DIRECT	positive regulation of nucleotide-binding oligomerization domain containing 2 signaling pathway	2	1.0929	0.0321662	HSPA1A, HSPA1B	183	3	16792	61.173	1	0.231198	42.8672
GOTERM_BP_DIRECT	negative regulation of helicase activity	2	1.0929	0.0321662	TP53, SIRT1	183	3	16792	61.173	1	0.231198	42.8672
GOTERM_BP_DIRECT	aging	6	3.27869	0.034042	VCAM1, AKT1, GRB2, RELA, JUN, NTRK1	183	165	16792	3.33671	1	0.242223	44.7338
GOTERM_BP_DIRECT	covalent chromatin modification	5	2.73224	0.0345527	BMI1, COMMD3-BMI1, TRIM28, RB1, SMARCA4	183	113	16792	4.06016	1	0.244547	45.2319
GOTERM_BP_DIRECT	TRIF-dependent toll-like receptor signaling pathway	3	1.63934	0.0367241	IKBKG, UBC, RPS27A	183	28	16792	9.83138	1	0.25708	47.3031
GOTERM_BP_DIRECT	chromosome segregation	4	2.18579	0.0375721	TOP1, SLC25A5, UBE2I, BRCA1	183	68	16792	5.39762	1	0.261339	48.0919
GOTERM_BP_DIRECT	cellular response to drug	4	2.18579	0.0389766	HSP90AB1, EGFR, TP53, MYC	183	69	16792	5.31939	1	0.268885	49.3737
GOTERM_BP_DIRECT	nuclear-transcribed mRNA poly(A) tail shortening	3	1.63934	0.0391689	PAN2, EIF4A3, PABPC1	183	29	16792	9.49237	1	0.269102	49.5468
GOTERM_BP_DIRECT	positive regulation of telomerase activity	3	1.63934	0.0391689	MAPK1, MYC, CTNNB1	183	29	16792	9.49237	1	0.269102	49.5468
GOTERM_BP_DIRECT	regulation of rhodopsin mediated signaling pathway	3	1.63934	0.0391689	CALM3, CALM2, CALM1	183	29	16792	9.49237	1	0.269102	49.5468
GOTERM_BP_DIRECT	tumor necrosis factor-mediated signaling pathway	5	2.73224	0.039529	PSMA3, PSMD2, UBC, PSMD4, RPS27A	183	118	16792	3.88812	1	0.270314	49.8696
GOTERM_BP_DIRECT	positive regulation of reactive oxygen species metabolic process	3	1.63934	0.0416738	CDKN1A, GRB2, TP53	183	30	16792	9.17596	1	0.281987	51.7522
GOTERM_BP_DIRECT	protein export from nucleus	3	1.63934	0.0416738	XPO1, SMURF1, HSPA9	183	30	16792	9.17596	1	0.281987	51.7522
GOTERM_BP_DIRECT	protein localization to nucleus	3	1.63934	0.0416738	XPO1, LMNA, MDM2	183	30	16792	9.17596	1	0.281987	51.7522
GOTERM_BP_DIRECT	cellular response to mechanical stimulus	4	2.18579	0.0418647	AKT1, EGFR, MAP3K1, NFKB1	183	71	16792	5.16955	1	0.28214	51.9164
GOTERM_BP_DIRECT	positive regulation of ERK1 and ERK2 cascade	6	3.27869	0.0421219	EGFR, ARRB2, JUN, NTRK1, ABL1, SRC	183	175	16792	3.14604	1	0.282677	52.137
GOTERM_BP_DIRECT	positive regulation of mitochondrial membrane potential	2	1.0929	0.042658	VCP, MYC	183	4	16792	45.8798	1	0.284811	52.5936
GOTERM_BP_DIRECT	maintenance of chromatin silencing	2	1.0929	0.042658	HDAC2, SIRT1	183	4	16792	45.8798	1	0.284811	52.5936
GOTERM_BP_DIRECT	regulation of protein import into nucleus, translocation	2	1.0929	0.042658	CDKN1A, SIRT1	183	4	16792	45.8798	1	0.284811	52.5936
GOTERM_BP_DIRECT	stress-induced premature senescence	2	1.0929	0.042658	CDKN1A, SIRT1	183	4	16792	45.8798	1	0.284811	52.5936
GOTERM_BP_DIRECT	protein deneddylation	2	1.0929	0.042658	COPS5, COPS6	183	4	16792	45.8798	1	0.284811	52.5936
GOTERM_BP_DIRECT	morphogenesis of an epithelial fold	2	1.0929	0.042658	EGFR, AR	183	4	16792	45.8798	1	0.284811	52.5936
GOTERM_BP_DIRECT	positive regulation of interleukin-1 production	2	1.0929	0.042658	HDAC2, HDAC1	183	4	16792	45.8798	1	0.284811	52.5936
GOTERM_BP_DIRECT	cellular heat acclimation	2	1.0929	0.042658	HSPA1A, HSPA1B	183	4	16792	45.8798	1	0.284811	52.5936
GOTERM_BP_DIRECT	positive regulation by virus of viral protein levels in host cell	2	1.0929	0.042658	DDB1, STAU1	183	4	16792	45.8798	1	0.284811	52.5936
GOTERM_BP_DIRECT	epithelial cell differentiation involved in prostate gland development	2	1.0929	0.042658	AR, CTNNB1	183	4	16792	45.8798	1	0.284811	52.5936
GOTERM_BP_DIRECT	histone H4 acetylation	3	1.63934	0.0442373	EP300, RUVBL2, RUVBL1	183	31	16792	8.87996	1	0.292858	53.9149
GOTERM_BP_DIRECT	positive regulation of vasoconstriction	3	1.63934	0.0468577	AKT1, EGFR, ABL1	183	32	16792	8.60246	1	0.306565	56.0311
GOTERM_BP_DIRECT	DNA replication initiation	3	1.63934	0.0468577	MCM7, MCM2, MCM5	183	32	16792	8.60246	1	0.306565	56.0311
GOTERM_BP_DIRECT	response to antibiotic	3	1.63934	0.0468577	HSP90AA1, TP53, MDM2	183	32	16792	8.60246	1	0.306565	56.0311
GOTERM_BP_DIRECT	response to interleukin-1	3	1.63934	0.0495337	RELA, TRAF6, SRC	183	33	16792	8.34178	1	0.320243	58.0975
GOTERM_BP_DIRECT	regulation of mitophagy	3	1.63934	0.0495337	U2AF2, RUVBL1, HDAC6	183	33	16792	8.34178	1	0.320243	58.0975
GOTERM_BP_DIRECT	neuron apoptotic process	3	1.63934	0.0495337	APP, RB1, GAPDH	183	33	16792	8.34178	1	0.320243	58.0975
GOTERM_BP_DIRECT	positive regulation of epithelial cell migration	3	1.63934	0.0495337	JUN, SRC, HDAC6	183	33	16792	8.34178	1	0.320243	58.0975
GOTERM_BP_DIRECT	macroautophagy	4	2.18579	0.0495406	UBC, PARK2, RPS27A, HDAC6	183	76	16792	4.82945	1	0.31925	58.1027
GOTERM_BP_DIRECT	epithelial to mesenchymal transition	3	1.63934	0.0522636	CUL7, TRIM28, CTNNB1	183	34	16792	8.09643	1	0.332815	60.1111
GOTERM_BP_DIRECT	regulation of protein phosphorylation	3	1.63934	0.0522636	EZH2, PML, FN1	183	34	16792	8.09643	1	0.332815	60.1111
GOTERM_BP_DIRECT	regulation of phosphatidylinositol 3-kinase signaling	4	2.18579	0.0527901	AKT1, EGFR, MAPK1, GRB2	183	78	16792	4.70562	1	0.334547	60.4888
GOTERM_BP_DIRECT	parkin-mediated mitophagy in response to mitochondrial depolarization	2	1.0929	0.0530366	SMURF1, PARK2	183	5	16792	36.7038	1	0.334792	60.6645
GOTERM_BP_DIRECT	cellular response to misfolded protein	2	1.0929	0.0530366	STUB1, HDAC6	183	5	16792	36.7038	1	0.334792	60.6645
GOTERM_BP_DIRECT	chemical synaptic transmission, postsynaptic	2	1.0929	0.0530366	AKT1, ARRB2	183	5	16792	36.7038	1	0.334792	60.6645
GOTERM_BP_DIRECT	collateral sprouting	2	1.0929	0.0530366	ABL1, HDAC6	183	5	16792	36.7038	1	0.334792	60.6645
GOTERM_BP_DIRECT	cellular response to xenobiotic stimulus	2	1.0929	0.0530366	MCM7, RB1	183	5	16792	36.7038	1	0.334792	60.6645
GOTERM_BP_DIRECT	protein import into mitochondrial outer membrane	2	1.0929	0.0530366	HSP90AA1, HSPA4	183	5	16792	36.7038	1	0.334792	60.6645
GOTERM_BP_DIRECT	cellular response to indole-3-methanol	2	1.0929	0.0530366	BRCA1, CTNNB1	183	5	16792	36.7038	1	0.334792	60.6645
GOTERM_BP_DIRECT	cell morphogenesis involved in differentiation	2	1.0929	0.0530366	MYH9, CTNNB1	183	5	16792	36.7038	1	0.334792	60.6645
GOTERM_BP_DIRECT	positive regulation of hydrogen peroxide-mediated programmed cell death	2	1.0929	0.0530366	ABL1, HDAC6	183	5	16792	36.7038	1	0.334792	60.6645
GOTERM_BP_DIRECT	negative regulation of protein homodimerization activity	2	1.0929	0.0530366	HSPA5, ITGA4	183	5	16792	36.7038	1	0.334792	60.6645
GOTERM_BP_DIRECT	positive regulation of oxidative phosphorylation	2	1.0929	0.0530366	VCP, MYC	183	5	16792	36.7038	1	0.334792	60.6645
GOTERM_BP_DIRECT	cytoplasmic sequestering of protein	2	1.0929	0.0530366	YWHAB, FLNA	183	5	16792	36.7038	1	0.334792	60.6645
GOTERM_BP_DIRECT	mitotic nuclear division	7	3.82514	0.053933	CDK1, AURKA, UBE2I, RUVBL1, CLTC, ABL1, CDK2	183	248	16792	2.58999	1	0.338429	61.2972
GOTERM_BP_DIRECT	DNA synthesis involved in DNA repair	3	1.63934	0.0550461	KAT5, SIRT1, BRCA1	183	35	16792	7.86511	1	0.343142	62.0695
GOTERM_BP_DIRECT	positive regulation of peptidyl-tyrosine phosphorylation	4	2.18579	0.0595888	ARRB2, TP53, ABL1, SRC	183	82	16792	4.47608	1	0.365115	65.0734
GOTERM_BP_DIRECT	negative regulation of extrinsic apoptotic signaling pathway in absence of ligand	3	1.63934	0.0607627	AKT1, HSPA1A, HSPA1B	183	37	16792	7.43996	1	0.369839	65.8125
GOTERM_BP_DIRECT	protein K63-linked ubiquitination	3	1.63934	0.0607627	PARK2, TRAF6, STUB1	183	37	16792	7.43996	1	0.369839	65.8125
GOTERM_BP_DIRECT	negative regulation of protein kinase B signaling	3	1.63934	0.0607627	RACK1, ARRB2, SIRT1	183	37	16792	7.43996	1	0.369839	65.8125
GOTERM_BP_DIRECT	trachea formation	2	1.0929	0.0633033	MAPK1, CTNNB1	183	6	16792	30.5865	1	0.381155	67.3617
GOTERM_BP_DIRECT	cellular response to manganese ion	2	1.0929	0.0633033	HSPA5, PARK2	183	6	16792	30.5865	1	0.381155	67.3617
GOTERM_BP_DIRECT	positive regulation of interleukin-12 biosynthetic process	2	1.0929	0.0633033	RELA, TRAF6	183	6	16792	30.5865	1	0.381155	67.3617
GOTERM_BP_DIRECT	positive regulation of mitotic metaphase/anaphase transition	2	1.0929	0.0633033	CUL3, RB1	183	6	16792	30.5865	1	0.381155	67.3617
GOTERM_BP_DIRECT	positive regulation of histone H3-K9 methylation	2	1.0929	0.0633033	SIRT1, BRCA1	183	6	16792	30.5865	1	0.381155	67.3617
GOTERM_BP_DIRECT	cellular process	2	1.0929	0.0633033	TUBB, APP	183	6	16792	30.5865	1	0.381155	67.3617
GOTERM_BP_DIRECT	positive regulation of ATP biosynthetic process	2	1.0929	0.0633033	VCP, MYC	183	6	16792	30.5865	1	0.381155	67.3617
GOTERM_BP_DIRECT	ubiquitin-dependent SMAD protein catabolic process	2	1.0929	0.0633033	SMURF1, STUB1	183	6	16792	30.5865	1	0.381155	67.3617
GOTERM_BP_DIRECT	protein localization to chromatin	2	1.0929	0.0633033	EZH2, ESR1	183	6	16792	30.5865	1	0.381155	67.3617
GOTERM_BP_DIRECT	peptidyl-threonine phosphorylation	3	1.63934	0.0636941	AKT1, MAPK1, CDK1	183	38	16792	7.24418	1	0.381918	67.5941
GOTERM_BP_DIRECT	somitogenesis	3	1.63934	0.0666724	EP300, SMAD3, PRKDC	183	39	16792	7.05843	1	0.394997	69.3145
GOTERM_BP_DIRECT	negative regulation of I-kappaB kinase/NF-kappaB signaling	3	1.63934	0.0696963	ESR1, ABL1, SIRT1	183	40	16792	6.88197	1	0.407958	70.9729
GOTERM_BP_DIRECT	activation of adenylate cyclase activity	3	1.63934	0.0696963	CALM3, CALM2, CALM1	183	40	16792	6.88197	1	0.407958	70.9729
GOTERM_BP_DIRECT	negative regulation of protein ubiquitination	3	1.63934	0.0727643	ARRB2, HSPA1A, HSPA1B	183	41	16792	6.71411	1	0.420791	72.5691
GOTERM_BP_DIRECT	mitotic cell cycle	3	1.63934	0.0727643	CUL3, RNF2, CDC5L	183	41	16792	6.71411	1	0.420791	72.5691
GOTERM_BP_DIRECT	epidermal cell differentiation	2	1.0929	0.0734593	HDAC2, HDAC1	183	7	16792	26.217	1	0.422735	72.919
GOTERM_BP_DIRECT	positive regulation of transcription of nuclear large rRNA transcript from RNA polymerase I promoter	2	1.0929	0.0734593	NCL, SMARCA4	183	7	16792	26.217	1	0.422735	72.919
GOTERM_BP_DIRECT	positive regulation of DNA-templated transcription, initiation	2	1.0929	0.0734593	JUN, CTNNB1	183	7	16792	26.217	1	0.422735	72.919
GOTERM_BP_DIRECT	programmed cell death	2	1.0929	0.0734593	PKM, TOP1	183	7	16792	26.217	1	0.422735	72.919
GOTERM_BP_DIRECT	protein localization to cytoplasmic stress granule	2	1.0929	0.0734593	DHX9, YBX1	183	7	16792	26.217	1	0.422735	72.919
GOTERM_BP_DIRECT	box C/D snoRNP assembly	2	1.0929	0.0734593	RUVBL2, RUVBL1	183	7	16792	26.217	1	0.422735	72.919
GOTERM_BP_DIRECT	regulation of skeletal muscle cell differentiation	2	1.0929	0.0734593	DDX17, DDX5	183	7	16792	26.217	1	0.422735	72.919
GOTERM_BP_DIRECT	peptidyl-lysine deacetylation	2	1.0929	0.0734593	SIRT1, HDAC6	183	7	16792	26.217	1	0.422735	72.919
GOTERM_BP_DIRECT	cell-matrix adhesion	4	2.18579	0.0743415	VCAM1, ITGA4, PXN, CTNNB1	183	90	16792	4.0782	1	0.425495	73.3571
GOTERM_BP_DIRECT	CENP-A containing nucleosome assembly	3	1.63934	0.0790279	RBBP4, NPM1, RUVBL1	183	43	16792	6.40183	1	0.444827	75.5747
GOTERM_BP_DIRECT	receptor internalization	3	1.63934	0.0790279	ARRB2, GRB2, CLTC	183	43	16792	6.40183	1	0.444827	75.5747
GOTERM_BP_DIRECT	RNA secondary structure unwinding	3	1.63934	0.0822208	EIF4A3, DDX17, DDX5	183	44	16792	6.25633	1	0.457212	76.9848
GOTERM_BP_DIRECT	SRP-dependent cotranslational protein targeting to membrane	4	2.18579	0.0822686	RPL23, RPL10, RPS2, RPS27A	183	94	16792	3.90466	1	0.456192	77.0053
GOTERM_BP_DIRECT	positive regulation of programmed cell death	2	1.0929	0.0835058	CDKN1A, NTRK1	183	8	16792	22.9399	1	0.460151	77.5303
GOTERM_BP_DIRECT	chromatin assembly	2	1.0929	0.0835058	RBBP4, TP53	183	8	16792	22.9399	1	0.460151	77.5303
GOTERM_BP_DIRECT	protein K6-linked ubiquitination	2	1.0929	0.0835058	PARK2, BRCA1	183	8	16792	22.9399	1	0.460151	77.5303
GOTERM_BP_DIRECT	histone ubiquitination	2	1.0929	0.0835058	SUZ12, HUWE1	183	8	16792	22.9399	1	0.460151	77.5303
GOTERM_BP_DIRECT	positive regulation of interleukin-1 beta production	2	1.0929	0.0835058	SMAD3, HSPB1	183	8	16792	22.9399	1	0.460151	77.5303
GOTERM_BP_DIRECT	segment specification	2	1.0929	0.0835058	BMI1, COMMD3-BMI1	183	8	16792	22.9399	1	0.460151	77.5303
GOTERM_BP_DIRECT	positive regulation of cyclin-dependent protein serine/threonine kinase activity involved in G1/S transition of mitotic cell cycle	2	1.0929	0.0835058	AKT1, EGFR	183	8	16792	22.9399	1	0.460151	77.5303
GOTERM_BP_DIRECT	signal complex assembly	2	1.0929	0.0835058	SRC, PXN	183	8	16792	22.9399	1	0.460151	77.5303
GOTERM_BP_DIRECT	regulation of glycogen biosynthetic process	2	1.0929	0.0835058	AKT1, PPP1CA	183	8	16792	22.9399	1	0.460151	77.5303
GOTERM_BP_DIRECT	establishment of integrated proviral latency	2	1.0929	0.0835058	XRCC5, XRCC6	183	8	16792	22.9399	1	0.460151	77.5303
GOTERM_BP_DIRECT	cellular response to antibiotic	2	1.0929	0.0835058	MDM2, HSPA5	183	8	16792	22.9399	1	0.460151	77.5303
GOTERM_BP_DIRECT	regulation of DNA damage checkpoint	2	1.0929	0.0835058	RPA2, CUL4A	183	8	16792	22.9399	1	0.460151	77.5303
GOTERM_BP_DIRECT	regulation of early endosome to late endosome transport	2	1.0929	0.0835058	MAPK1, SRC	183	8	16792	22.9399	1	0.460151	77.5303
GOTERM_BP_DIRECT	embryonic cleavage	2	1.0929	0.0835058	CUL3, TOP1	183	8	16792	22.9399	1	0.460151	77.5303
GOTERM_BP_DIRECT	cellular response to granulocyte macrophage colony-stimulating factor stimulus	2	1.0929	0.0835058	AKT1, MAPK1	183	8	16792	22.9399	1	0.460151	77.5303
GOTERM_BP_DIRECT	peptidyl-tyrosine phosphorylation	5	2.73224	0.0853556	EGFR, HSP90AA1, NTRK1, ABL1, SRC	183	153	16792	2.99868	1	0.46658	78.2943
GOTERM_BP_DIRECT	chromatin silencing	3	1.63934	0.0854529	HDAC5, H2AFX, SIRT1	183	45	16792	6.1173	1	0.465759	78.3338
GOTERM_BP_DIRECT	endoplasmic reticulum unfolded protein response	3	1.63934	0.0854529	VCP, HSPA5, STUB1	183	45	16792	6.1173	1	0.465759	78.3338
GOTERM_BP_DIRECT	positive regulation of GTPase activity	11	6.01093	0.0879625	RACK1, EGFR, GRB2, JUN, NTRK1, EZH2, CALM3, SHC1, IQGAP1, CALM2, CALM1	183	565	16792	1.78647	1	0.474735	79.3295
GOTERM_BP_DIRECT	organ regeneration	3	1.63934	0.0920297	PKM, CDK1, CDKN1A	183	47	16792	5.85699	1	0.489655	80.8523
GOTERM_BP_DIRECT	inositol phosphate metabolic process	3	1.63934	0.0920297	CALM3, CALM2, CALM1	183	47	16792	5.85699	1	0.489655	80.8523
GOTERM_BP_DIRECT	actin cytoskeleton reorganization	3	1.63934	0.0920297	SHC1, MYH9, FLNA	183	47	16792	5.85699	1	0.489655	80.8523
GOTERM_BP_DIRECT	integrin-mediated signaling pathway	4	2.18579	0.0926646	CUL3, ITGA4, MYH9, SRC	183	99	16792	3.70746	1	0.490897	81.0803
GOTERM_BP_DIRECT	response to salt stress	2	1.0929	0.093444	HSP90AB1, HSP90AA1	183	9	16792	20.391	1	0.492688	81.3566
GOTERM_BP_DIRECT	cullin deneddylation	2	1.0929	0.093444	COPS5, COPS6	183	9	16792	20.391	1	0.492688	81.3566
GOTERM_BP_DIRECT	protein acetylation	2	1.0929	0.093444	EP300, CREBBP	183	9	16792	20.391	1	0.492688	81.3566
GOTERM_BP_DIRECT	positive regulation of vascular associated smooth muscle cell migration	2	1.0929	0.093444	MDM2, IQGAP1	183	9	16792	20.391	1	0.492688	81.3566
GOTERM_BP_DIRECT	Bergmann glial cell differentiation	2	1.0929	0.093444	MAPK1, ABL1	183	9	16792	20.391	1	0.492688	81.3566
GOTERM_BP_DIRECT	positive regulation of glucose metabolic process	2	1.0929	0.093444	AKT1, SRC	183	9	16792	20.391	1	0.492688	81.3566
GOTERM_BP_DIRECT	negative regulation of protein dephosphorylation	2	1.0929	0.093444	YWHAB, YWHAE	183	9	16792	20.391	1	0.492688	81.3566
GOTERM_BP_DIRECT	embryonic foregut morphogenesis	2	1.0929	0.093444	SMAD3, CTNNB1	183	9	16792	20.391	1	0.492688	81.3566
GOTERM_BP_DIRECT	SMAD protein import into nucleus	2	1.0929	0.093444	JUN, PML	183	9	16792	20.391	1	0.492688	81.3566
GOTERM_BP_DIRECT	neuron projection development	4	2.18579	0.0948063	PRMT1, APP, RB1, CUL4B	183	100	16792	3.67038	1	0.496702	81.8305
GOTERM_BP_DIRECT	response to heat	3	1.63934	0.095372	AKT1, HSP90AA1, HSPD1	183	48	16792	5.73497	1	0.497632	82.024
GOTERM_BP_DIRECT	angiogenesis	6	3.27869	0.095574	JUN, SHC1, MYH9, SIRT1, NCL, FN1	183	223	16792	2.46887	1	0.497173	82.0926
GOTERM_BP_DIRECT	innate immune response	9	4.91803	0.0965236	APP, TRIM28, IKBKG, PML, UBC, NFKB1, ABL1, RPS27A, SRC	183	430	16792	1.92055	1	0.499549	82.4118

## Sheet: Cellular component
Category	Term	Count	%	PValue	Genes	List Total	Pop Hits	Pop Total	Fold Enrichment	Bonferroni	Benjamini	FDR
GOTERM_CC_DIRECT	nucleoplasm	127	69.3989	2.56774e-61	XRCC5, XPO1, U2AF2, XRCC6, SYNCRIP, AURKA, CTNNB1, CUL3, CUL2, TOP1, DDX17, CSNK2A1, CUL7, SRRM2, TARDBP, EED, H2AFX, RPS27A, CUL1, RELA, COMMD3-BMI1, HNRNPU, SUZ12, MAPK1, PPP1CA, EP300, HUWE1, JUN, PSMA3, SMARCA4, FUS, GRB2, HSPA1A, HSPA1B, PXN, HNRNPM, HNRNPK, NPM1, HNRNPD, HNRNPC, HIST1H3J, DHX9, CREBBP, SMAD3, SNW1, KAT5, DDX5, HNRNPA1, BRCA1, HDAC5, HDAC3, CDKN1A, HDAC2, HDAC1, VCP, RNF2, H…	182	2784	18224	4.5678	1.00399e-58	1.00399e-58	3.56963e-58
GOTERM_CC_DIRECT	nucleus	140	76.5027	2.10723e-39	XRCC5, XPO1, U2AF2, XRCC6, SYNCRIP, AURKA, IQGAP1, CTNNB1, CUL3, TOP1, DDX17, CSNK2A1, CUL7, TARDBP, EED, H2AFX, RPS27A, PAN2, EGFR, RELA, COMMD3-BMI1, MYH9, HNRNPU, SUZ12, MAPK1, PPP1CA, DCUN1D1, EP300, HUWE1, ARRB2, JUN, PSMA3, UBL4A, HSPB1, SMARCA4, FUS, GRB2, NEDD8, SRC, TUBB, HNRNPK, NPM1, HNRNPD, HNRNPC, PABPC1, TRAF6, EWSR1, HIST1H3J, EEF1A1, DHX9, CREBBP, SMAD3, SNW1, KAT5, DDX5, HNRNPA1,…	182	5415	18224	2.58882	8.23927e-37	4.11964e-37	2.92944e-36
GOTERM_CC_DIRECT	cytosol	99	54.0984	7.561e-28	XRCC5, XPO1, XRCC6, AURKA, CCT3, IQGAP1, CTNNB1, CUL3, CUL2, APP, CUL5, CSNK2A1, CUL7, RPL10, TUBG1, CUL1, RPS27A, PAN2, RELA, MYH9, MAPK1, PPP1CA, HUWE1, ARRB2, JUN, PSMA3, UBL4A, HSPB1, GRB2, HSPA1A, NEDD8, HSPA1B, PXN, SRC, NPM1, FBXO6, HNRNPD, PABPC1, HNRNPC, TRAF6, EEF1A1, DHX9, SMAD3, CDKN1A, HDAC3, HDAC1, VCP, IKBKG, SMURF1, HSPD1, ABL1, HDAC6, HSP90AB1, NFKB1, CLTC, RPS2, PKM, AKT1, PRMT1…	182	3315	18224	2.99036	2.95635e-25	9.85451e-26	1.05112e-24
GOTERM_CC_DIRECT	protein complex	39	21.3115	4.72439e-26	CLTC, IQGAP1, CTNNB1, AKT1, TUBB, HNRNPC, TRAF6, MYC, ACTB, HIST1H3J, AR, RBBP4, HSP90AA1, TP53, YWHAB, PARK2, MYH9, BRCA1, HDAC5, MAPK1, CDKN1A, HDAC2, HDAC1, NTRK1, HIST1H3A, HIST1H3B, YWHAQ, MDM2, HIST1H3C, HIST1H3D, HSPD1, HIST1H3E, HIST1H3F, PARP1, HIST1H3G, HIST1H3H, SMARCA4, HDAC6, HIST1H3I	182	412	18224	9.4785	1.84724e-23	4.61809e-24	6.56778e-23
GOTERM_CC_DIRECT	cell-cell adherens junction	33	18.0328	6.13629e-23	HSP90AB1, YWHAZ, LIMA1, HSPA1A, HSPA1B, SFN, RPS2, SRC, IQGAP1, CTNNB1, RACK1, PKM, HNRNPK, HSPA5, HSPA8, EGFR, HIST1H3J, CBL, YWHAB, MYH9, YWHAE, FLNA, HIST1H3A, HIST1H3B, HIST1H3C, HIST1H3D, RUVBL1, HIST1H3E, HIST1H3F, DBN1, HIST1H3G, HIST1H3H, HIST1H3I	182	323	18224	10.2302	2.39929e-20	4.79858e-21	8.53058e-20
GOTERM_CC_DIRECT	nuclear chromosome, telomeric region	24	13.1148	1.61108e-22	XRCC5, HIST1H3J, CDK1, DDB1, XRCC6, PML, PRKDC, MCM2, MCM5, RPA1, RPA2, PPP1CA, MCM7, HIST1H3A, HIST1H3B, PCNA, HIST1H3C, HIST1H3D, HIST1H3E, HIST1H3F, PARP1, HIST1H3G, HIST1H3H, HIST1H3I	182	130	18224	18.4859	6.29931e-20	1.04988e-20	2.2397e-19
GOTERM_CC_DIRECT	extracellular exosome	81	44.2623	1.56518e-20	HSP90AB1, COPS6, CCT3, CLTC, RPS2, YBX1, IQGAP1, CTNNB1, CUL3, PKM, APP, PSMD2, H2AFX, RPS27A, CDK1, HSP90AA1, SLC25A5, DDB1, MYH9, NCL, FLNA, MAPK1, PPP1CA, HUWE1, PSMA3, UBC, HSPB1, RUVBL2, CAND1, RUVBL1, YWHAZ, GRB2, NEDD8, SFN, STUB1, SRC, STAU1, RACK1, VCAM1, HNRNPM, TUBB, HNRNPK, HNRNPD, HSPA4, PABPC1, HNRNPC, HSPA5, GAPDH, HSPA8, FN1, HSPA9, ACTB, HIST1H3J, EEF1A1, YWHAB, ITGA4, DDX5, YWHA…	182	2811	18224	2.88534	6.11986e-18	8.74265e-19	2.17589e-17
GOTERM_CC_DIRECT	membrane	71	38.7978	3.16568e-20	XRCC5, HSP90AB1, XPO1, XRCC6, SYNCRIP, CLTC, RPS2, CTNNB1, CUL3, DDX17, MCM7, PSMD2, RPL10, RPS27A, EGFR, CDK1, HSP90AA1, SLC25A5, ESR1, CDC5L, MYH9, NCL, MCM5, FLNA, HNRNPU, EIF4A3, HUWE1, UBL4A, RUVBL2, CAND1, RUVBL1, SMARCA4, PRKDC, STAU1, VCAM1, HNRNPM, HNRNPK, NPM1, PABPC1, HNRNPC, HSPA5, GAPDH, HSPA8, ACTB, HIST1H3J, DHX9, EEF1A1, VHL, YWHAB, ILF3, ITGA4, DDX5, YWHAE, HNRNPA1, FBL, YWHAG, I…	182	2200	18224	3.23153	1.23778e-17	1.54722e-18	4.40088e-17
GOTERM_CC_DIRECT	cytoplasm	112	61.2022	3.29178e-20	XPO1, XRCC6, CCT3, IQGAP1, CTNNB1, APP, CUL7, TARDBP, TUBG1, RPS27A, EGFR, RELA, COMMD3-BMI1, MYH9, MAPK1, PPP1CA, EP300, HUWE1, ARRB2, PSMA3, UBL4A, HSPB1, DBN1, CCDC8, GRB2, HSPA1A, HSPA1B, PXN, SRC, TUBB, HNRNPK, NPM1, FBXO6, OBSL1, PABPC1, TRAF6, EWSR1, EEF1A1, DHX9, CREBBP, SMAD3, SNW1, HNRNPA1, BRCA1, HDAC5, HDAC3, HDAC2, VCP, HDAC1, IKBKG, PCNA, HSPD1, SMURF1, ABL1, HDAC6, HSP90AB1, BMI1, …	182	5222	18224	2.1476	1.28708e-17	1.43009e-18	4.57618e-17
GOTERM_CC_DIRECT	intracellular ribonucleoprotein complex	22	12.0219	2.31867e-19	ACTB, DHX9, XPO1, SYNCRIP, ILF3, DDX5, HNRNPA1, NCL, YBX1, IQGAP1, HNRNPU, BRCA1, HNRNPM, EIF4A3, HNRNPK, ILF2, NPM1, HNRNPD, PABPC1, HNRNPC, GAPDH, HSPA8	182	136	18224	16.1978	9.06598e-17	9.06598e-18	3.22338e-16
GOTERM_CC_DIRECT	nucleolus	41	22.4044	1.1353e-16	XRCC5, XPO1, GRB2, XRCC6, PML, PRKDC, RPS2, POLR2A, HNRNPM, TOP1, CUL2, DDX17, NPM1, EED, TRAF6, MYC, RPS27A, HSPA8, EWSR1, HSPA9, EEF1A1, DHX9, TP53, ILF3, CDC5L, SIRT7, DDX5, KAT5, SIRT1, NCL, FBL, FLNA, SUZ12, CDKN1A, PPP1CA, ILF2, RPL23, MDM2, PARP1, ABL1, SMARCA4	182	857	18224	4.79044	4.34097e-14	3.9968e-15	1.55431e-13
GOTERM_CC_DIRECT	focal adhesion	27	14.7541	1.64599e-14	YWHAZ, LIMA1, HSPA1A, HSPA1B, CLTC, RPS2, PXN, IQGAP1, CTNNB1, HNRNPK, NPM1, PABPC1, HSPA5, HSPA8, HSPA9, ACTB, EGFR, YWHAB, ITGA4, MYH9, YWHAE, FLNA, MAPK1, YWHAG, RPL23, YWHAQ, HSPB1	182	391	18224	6.91448	6.42464e-12	5.3535e-13	2.28373e-11
GOTERM_CC_DIRECT	extracellular matrix	22	12.0219	1.91174e-12	HSP90AA1, SLC25A5, LMNA, PRKDC, CLTC, DDX5, MYH9, FLNA, HNRNPU, PKM, HNRNPM, TUBB, HNRNPK, RPL23, HSPB1, HSPA5, HSPD1, ATP5A1, GAPDH, HSPA8, FN1, HSPA9	182	296	18224	7.44223	7.47472e-10	5.74979e-11	2.65761e-09
GOTERM_CC_DIRECT	nuclear chromosome	12	6.55738	3.62649e-12	HIST1H3J, TOP1, JUN, HIST1H3A, HIST1H3B, HIST1H3C, HIST1H3D, HIST1H3E, HIST1H3F, HIST1H3G, HIST1H3H, HIST1H3I	182	53	18224	22.6714	1.41798e-09	1.01284e-10	5.04157e-09
GOTERM_CC_DIRECT	nuclear chromatin	17	9.28962	9.338e-11	ACTB, AR, RBBP4, RELA, EZH2, CREBBP, TP53, ESR1, SMAD3, SIRT1, HNRNPK, HDAC2, SP1, HDAC1, H2AFX, HNRNPC, SMARCA4	182	193	18224	8.81991	3.65116e-08	2.4341e-09	1.29816e-07
GOTERM_CC_DIRECT	catalytic step 2 spliceosome	13	7.10383	1.16146e-10	HNRNPM, SF3B1, EIF4A3, HNRNPK, SRRM2, SYNCRIP, SNW1, HNRNPC, PABPC1, CDC5L, DDX5, HNRNPA1, HNRNPU	182	92	18224	14.1491	4.54131e-08	2.83832e-09	1.61465e-07
GOTERM_CC_DIRECT	nuclear nucleosome	10	5.46448	4.04916e-10	HIST1H3J, HIST1H3A, HIST1H3B, HIST1H3C, HIST1H3D, HIST1H3E, HIST1H3F, HIST1H3G, HIST1H3H, HIST1H3I	182	44	18224	22.7572	1.58322e-07	9.31306e-09	5.62908e-07
GOTERM_CC_DIRECT	perinuclear region of cytoplasm	27	14.7541	5.51855e-10	FUS, COPS5, HSPA1A, AURKA, HSPA1B, SRC, CTNNB1, RACK1, APP, CUL7, OBSL1, TRAF6, GAPDH, EGFR, HSP90AA1, CBL, LMNA, YWHAB, PARK2, CDC5L, KAT5, FLNA, CDKN1A, HDAC1, VCP, ABL1, HDAC6	182	621	18224	4.35356	2.15775e-07	1.19875e-08	7.67181e-07
GOTERM_CC_DIRECT	cytoplasmic ribonucleoprotein granule	8	4.37158	3.50798e-09	ACTB, DHX9, TUBB, PABPC1, NCL, IQGAP1, HNRNPU, STAU1	182	25	18224	32.0422	1.37162e-06	7.21905e-08	4.87674e-06
GOTERM_CC_DIRECT	myelin sheath	14	7.65027	3.91014e-09	ACTB, HSP90AA1, SLC25A5, CCT3, CLTC, PKM, YWHAG, VCP, HSPD1, ATP5A1, HSPA5, HSPA8, RPS27A, HSPA9	182	152	18224	9.22267	1.52886e-06	7.64432e-08	5.43582e-06
GOTERM_CC_DIRECT	ubiquitin ligase complex	12	6.55738	1.02358e-08	BMI1, DCUN1D1, RNF2, COMMD3-BMI1, IKBKG, CAND1, HSPA1A, HSPA1B, PARK2, STUB1, BRCA1, HSPA8	182	108	18224	11.1258	4.00218e-06	1.90581e-07	1.42296e-05
GOTERM_CC_DIRECT	cullin-RING ubiquitin ligase complex	6	3.27869	1.11571e-08	CUL3, CUL2, CUL5, CUL4A, CAND1, CUL1	182	9	18224	66.7546	4.36241e-06	1.98292e-07	1.55104e-05
GOTERM_CC_DIRECT	nucleosome	11	6.01093	3.20153e-08	HIST1H3J, HIST1H3A, HIST1H3B, HIST1H3C, H2AFX, HIST1H3D, HIST1H3E, HIST1H3F, HIST1H3G, HIST1H3H, HIST1H3I	182	94	18224	11.7176	1.25179e-05	5.4426e-07	4.45072e-05
GOTERM_CC_DIRECT	ESC/E(Z) complex	6	3.27869	3.6553e-07	SUZ12, RBBP4, HDAC2, EZH2, EED, SIRT1	182	16	18224	37.5495	0.000142912	5.95507e-06	0.000508153
GOTERM_CC_DIRECT	COP9 signalosome	7	3.82514	1.12882e-06	HSP90AB1, COPS5, COPS6, GRB2, ATP5A1, HSPA5, MYH9	182	35	18224	20.0264	0.000441273	1.76546e-05	0.00156926
GOTERM_CC_DIRECT	nuclear euchromatin	6	3.27869	6.1827e-06	JUN, TRIM28, RUVBL2, SIRT1, POLR2A, CTNNB1	182	27	18224	22.2515	0.00241452	9.29743e-05	0.00859476
GOTERM_CC_DIRECT	mitochondrion	32	17.4863	7.2086e-06	HSP90AB1, YWHAZ, NFKB1, HSPA1A, HSPA1B, SFN, CLTC, SRC, RACK1, AKT1, PKM, HSPA5, TRAF6, MYC, HSPA9, CDK1, SLC25A5, VHL, TP53, YWHAB, ILF3, PARK2, SIRT1, YWHAE, MAPK1, YWHAG, YWHAQ, HSPD1, SMURF1, ATP5A1, PARP1, ABL1	182	1331	18224	2.40738	0.0028146	0.000104386	0.0100208
GOTERM_CC_DIRECT	viral nucleocapsid	6	3.27869	7.46643e-06	HNRNPM, HNRNPK, HNRNPD, SYNCRIP, HNRNPC, HNRNPA1	182	28	18224	21.4568	0.00291513	0.000104258	0.0103792
GOTERM_CC_DIRECT	CRD-mediated mRNA stability complex	4	2.18579	1.88538e-05	DHX9, SYNCRIP, YBX1, HNRNPU	182	6	18224	66.7546	0.00734478	0.000254171	0.026207
GOTERM_CC_DIRECT	melanosome	8	4.37158	6.6545e-05	HSP90AB1, YWHAZ, HSP90AA1, YWHAB, HSPA5, CLTC, YWHAE, HSPA8	182	101	18224	7.93124	0.0256843	0.000866956	0.0924702
GOTERM_CC_DIRECT	spindle microtubule	6	3.27869	7.25513e-05	CDK1, HDAC3, CALM3, AURKA, CALM2, CALM1	182	44	18224	13.6543	0.02797	0.000914697	0.100813
GOTERM_CC_DIRECT	transcription factor complex	10	5.46448	0.000136664	EP300, RELA, JUN, XRCC6, SMAD3, PRKDC, KAT5, PARP1, CDK2, CTNNB1	182	193	18224	5.18818	0.0520364	0.00166858	0.18982
GOTERM_CC_DIRECT	Sin3 complex	4	2.18579	0.000256117	RBBP4, HDAC2, CSNK2A1, HDAC1	182	13	18224	30.8098	0.0953025	0.00303039	0.355463
GOTERM_CC_DIRECT	Prp19 complex	4	2.18579	0.00032359	U2AF2, CDC5L, HSPA8, POLR2A	182	14	18224	28.6091	0.118865	0.00371497	0.448912
GOTERM_CC_DIRECT	centrosome	14	7.65027	0.000344208	CDK1, DHX9, AURKA, CDK2, CTNNB1, CUL7, NPM1, PCNA, CALM3, OBSL1, TUBG1, CALM2, CALM1, CCDC8	182	426	18224	3.29072	0.125942	0.00383857	0.477452
GOTERM_CC_DIRECT	spliceosomal complex	7	3.82514	0.000348997	HNRNPM, SF3B1, U2AF2, SNW1, HNRNPC, HNRNPA1, HSPA8	182	94	18224	7.45663	0.127578	0.00378398	0.48408
GOTERM_CC_DIRECT	DNA replication factor A complex	4	2.18579	0.000401539	RPA1, RPA2, CDC5L, RPA3	182	15	18224	26.7018	0.145324	0.00423515	0.55677
GOTERM_CC_DIRECT	PML body	7	3.82514	0.000436686	RPA1, RPA2, TP53, PML, UBE2I, RB1, SIRT1	182	98	18224	7.15228	0.156994	0.00448417	0.605368
GOTERM_CC_DIRECT	cell leading edge	5	2.73224	0.000590095	TUBG1, ABL1, MYH9, IQGAP1, HDAC6	182	39	18224	12.8374	0.206098	0.00590035	0.817227
GOTERM_CC_DIRECT	NuA4 histone acetyltransferase complex	4	2.18579	0.000704501	ACTB, RUVBL2, RUVBL1, KAT5	182	18	18224	22.2515	0.240851	0.00686525	0.974949
GOTERM_CC_DIRECT	inclusion body	4	2.18579	0.000704501	HSP90AB1, HSPA1A, HSPA1B, HDAC6	182	18	18224	22.2515	0.240851	0.00686525	0.974949
GOTERM_CC_DIRECT	NuRD complex	4	2.18579	0.000704501	RBBP4, HDAC2, CSNK2A1, HDAC1	182	18	18224	22.2515	0.240851	0.00686525	0.974949
GOTERM_CC_DIRECT	3M complex	3	1.63934	0.000961909	CUL7, OBSL1, CCDC8	182	5	18224	60.0791	0.313595	0.00913575	1.32897
GOTERM_CC_DIRECT	growth cone	7	3.82514	0.00106301	CBL, CALM3, ABL1, DBN1, IQGAP1, CALM2, CALM1	182	116	18224	6.04244	0.340225	0.00985248	1.46768
GOTERM_CC_DIRECT	sex chromatin	3	1.63934	0.00143344	SUZ12, RNF2, EED	182	6	18224	50.0659	0.429291	0.0129589	1.97442
GOTERM_CC_DIRECT	protein-DNA complex	4	2.18579	0.0018869	SUZ12, SP1, CDC5L, CTNNB1	182	25	18224	16.0211	0.522157	0.0166434	2.59145
GOTERM_CC_DIRECT	chromatin	6	3.27869	0.00193597	RPA2, MCM7, HDAC1, SNW1, MCM2, RB1	182	89	18224	6.75046	0.531257	0.0166968	2.65801
GOTERM_CC_DIRECT	pronucleus	3	1.63934	0.00199371	EZH2, EED, AURKA	182	7	18224	42.9137	0.54174	0.0168204	2.73626
GOTERM_CC_DIRECT	PcG protein complex	4	2.18579	0.00236497	BMI1, CSNK2A1, RNF2, COMMD3-BMI1	182	27	18224	14.8344	0.603784	0.0195051	3.23805
GOTERM_CC_DIRECT	nonhomologous end joining complex	3	1.63934	0.00264094	XRCC5, XRCC6, PRKDC	182	8	18224	37.5495	0.644409	0.0213107	3.6095
GOTERM_CC_DIRECT	nuclear matrix	6	3.27869	0.00282091	HNRNPM, TP53, PML, RUVBL2, SNW1, RUVBL1	182	97	18224	6.19372	0.668635	0.0222894	3.85102
GOTERM_CC_DIRECT	proteasome complex	5	2.73224	0.00297624	VCP, PSMA3, PSMD2, HSPB1, PSMD4	182	60	18224	8.34432	0.688216	0.0230393	4.05902
GOTERM_CC_DIRECT	Swr1 complex	3	1.63934	0.00337336	RUVBL2, RUVBL1, KAT5	182	9	18224	33.3773	0.733189	0.0255735	4.5889
GOTERM_CC_DIRECT	MCM complex	3	1.63934	0.00337336	MCM7, MCM2, MCM5	182	9	18224	33.3773	0.733189	0.0255735	4.5889
GOTERM_CC_DIRECT	perikaryon	6	3.27869	0.0041306	FUS, RACK1, MAPK1, TOP1, PPP1CA, HDAC6	182	106	18224	5.66784	0.801786	0.0306439	5.59177
GOTERM_CC_DIRECT	nuclear body	4	2.18579	0.00422324	RNF2, CREBBP, TP53, MDM2	182	33	18224	12.1372	0.808867	0.0307399	5.71379
GOTERM_CC_DIRECT	histone deacetylase complex	4	2.18579	0.00540787	HDAC5, HDAC3, HDAC1, HDAC6	182	36	18224	11.1258	0.879994	0.0385024	7.26122
GOTERM_CC_DIRECT	PRC1 complex	3	1.63934	0.00712062	BMI1, RNF2, COMMD3-BMI1	182	13	18224	23.1074	0.938831	0.0495333	9.45688
GOTERM_CC_DIRECT	spindle	6	3.27869	0.00719728	AKT1, HSPB1, AURKA, RB1, CLTC, MYH9	182	121	18224	4.96522	0.94065	0.0491834	9.55401
GOTERM_CC_DIRECT	cell-cell junction	7	3.82514	0.00747799	AKT1, APP, PPP1CA, GRB2, FLNA, IQGAP1, CTNNB1	182	172	18224	4.07513	0.946863	0.0501861	9.90889
GOTERM_CC_DIRECT	mitotic spindle	4	2.18579	0.00778713	MAPK1, CDK1, IKBKG, AURKA	182	41	18224	9.76896	0.952957	0.0513368	10.2982
GOTERM_CC_DIRECT	cytoplasmic vesicle membrane	6	3.27869	0.00850046	YWHAZ, YWHAG, YWHAB, YWHAQ, SFN, YWHAE	182	126	18224	4.76818	0.964488	0.0550038	11.1906
GOTERM_CC_DIRECT	vesicle	6	3.27869	0.00906467	PKM, AKT1, CALM3, GAPDH, CALM2, CALM1	182	128	18224	4.69368	0.971574	0.0576145	11.8906
GOTERM_CC_DIRECT	microtubule cytoskeleton	6	3.27869	0.0119249	AKT1, MAPK1, AURKA, MCM2, GAPDH, IQGAP1	182	137	18224	4.38534	0.990819	0.0740138	15.3609
GOTERM_CC_DIRECT	replication fork	3	1.63934	0.0120965	PCNA, TP53, H2AFX	182	17	18224	17.6703	0.991422	0.0738799	15.5651
GOTERM_CC_DIRECT	Cajal body	4	2.18579	0.0141548	XPO1, SRRM2, FBL, CDK2	182	51	18224	7.85348	0.996205	0.0846763	17.9782
GOTERM_CC_DIRECT	nuclear speck	7	3.82514	0.0153176	EIF4A3, SF3B1, SRRM2, U2AF2, TARDBP, LMNA, CDC5L	182	201	18224	3.48718	0.997608	0.0899948	19.3128
GOTERM_CC_DIRECT	blood microparticle	6	3.27869	0.0179092	ACTB, YWHAZ, HSPA1A, HSPA1B, HSPA8, FN1	182	152	18224	3.95257	0.999146	0.103007	22.2155
GOTERM_CC_DIRECT	Shc-EGFR complex	2	1.0929	0.0197658	EGFR, SHC1	182	2	18224	100.132	0.999593	0.111544	24.235
GOTERM_CC_DIRECT	PCNA-p21 complex	2	1.0929	0.0197658	CDKN1A, PCNA	182	2	18224	100.132	0.999593	0.111544	24.235
GOTERM_CC_DIRECT	cortical cytoskeleton	3	1.63934	0.0198911	ACTB, MYH9, FLNA	182	22	18224	13.6543	0.999613	0.110638	24.3695
GOTERM_CC_DIRECT	spindle pole	5	2.73224	0.0233863	IKBKG, CALM3, CALM2, CTNNB1, CALM1	182	109	18224	4.5932	0.999904	0.127217	28.0339
GOTERM_CC_DIRECT	axon	7	3.82514	0.0236873	MAPK1, APP, NTRK1, SMURF1, YWHAE, IQGAP1, HDAC6	182	222	18224	3.15731	0.999915	0.127021	28.3416
GOTERM_CC_DIRECT	calcium channel complex	3	1.63934	0.0253368	CALM3, CALM2, CALM1	182	25	18224	12.0158	0.999956	0.133547	30.0065
GOTERM_CC_DIRECT	nuclear membrane	7	3.82514	0.0270275	EGFR, XPO1, PML, LMNA, ABL1, GAPDH, YBX1	182	229	18224	3.0608	0.999978	0.140058	31.6756
GOTERM_CC_DIRECT	small ribosomal subunit	3	1.63934	0.0292643	RACK1, RPS2, RPS27A	182	27	18224	11.1258	0.999991	0.148957	33.8271
GOTERM_CC_DIRECT	Myb complex	2	1.0929	0.0295025	CLTC, FLNA	182	3	18224	66.7546	0.999992	0.148196	34.0525
GOTERM_CC_DIRECT	Parkin-FBXW7-Cul1 ubiquitin ligase complex	2	1.0929	0.0295025	PARK2, CUL1	182	3	18224	66.7546	0.999992	0.148196	34.0525
GOTERM_CC_DIRECT	Ku70:Ku80 complex	2	1.0929	0.0295025	XRCC5, XRCC6	182	3	18224	66.7546	0.999992	0.148196	34.0525
GOTERM_CC_DIRECT	Z disc	5	2.73224	0.0301441	HSPB1, OBSL1, STUB1, FLNA, CTNNB1	182	118	18224	4.24288	0.999994	0.149325	34.656
GOTERM_CC_DIRECT	condensed nuclear chromosome	3	1.63934	0.0313131	H2AFX, TUBG1, BRCA1	182	28	18224	10.7284	0.999996	0.152832	35.7425
GOTERM_CC_DIRECT	MLL1 complex	3	1.63934	0.0334169	RNF2, RUVBL2, RUVBL1	182	29	18224	10.3585	0.999998	0.160425	37.6556
GOTERM_CC_DIRECT	cell cortex	5	2.73224	0.0343475	TRAF6, NCL, DBN1, PXN, CTNNB1	182	123	18224	4.0704	0.999999	0.162622	38.4849
GOTERM_CC_DIRECT	site of double-strand break	3	1.63934	0.0377844	RPA2, VCP, H2AFX	182	31	18224	9.69018	1	0.175582	41.4596
GOTERM_CC_DIRECT	neuronal cell body	8	4.37158	0.0382622	RACK1, EIF4A3, HSP90AA1, NTRK1, SMURF1, ABL1, FLNA, STAU1	182	315	18224	2.54303	1	0.175594	41.8625
GOTERM_CC_DIRECT	apical part of cell	4	2.18579	0.0386645	VCAM1, APP, TUBG1, CTNNB1	182	75	18224	5.34037	1	0.17529	42.1996
GOTERM_CC_DIRECT	GAIT complex	2	1.0929	0.0391431	SYNCRIP, GAPDH	182	4	18224	50.0659	1	0.17531	42.5984
GOTERM_CC_DIRECT	midbody	5	2.73224	0.0398199	RACK1, CDK1, AURKA, HSPA5, IQGAP1	182	129	18224	3.88108	1	0.176142	43.1579
GOTERM_CC_DIRECT	microtubule associated complex	3	1.63934	0.0447165	PXN, STAU1, HDAC6	182	34	18224	8.83516	1	0.193868	47.0578
GOTERM_CC_DIRECT	Cul4B-RING E3 ubiquitin ligase complex	2	1.0929	0.0486883	DDB1, CUL4B	182	5	18224	40.0527	1	0.20732	50.0372
GOTERM_CC_DIRECT	polar microtubule	2	1.0929	0.0486883	CUL3, TUBG1	182	5	18224	40.0527	1	0.20732	50.0372
GOTERM_CC_DIRECT	I-kappaB/NF-kappaB complex	2	1.0929	0.0486883	RELA, NFKB1	182	5	18224	40.0527	1	0.20732	50.0372
GOTERM_CC_DIRECT	cytoplasmic stress granule	3	1.63934	0.0495779	PABPC1, YBX1, STAU1	182	36	18224	8.34432	1	0.208563	50.6827
GOTERM_CC_DIRECT	sarcomere	3	1.63934	0.0572066	CALM3, CALM2, CALM1	182	39	18224	7.70245	1	0.23496	55.9098
GOTERM_CC_DIRECT	R2TP complex	2	1.0929	0.0581393	RUVBL2, RUVBL1	182	6	18224	33.3773	1	0.236007	56.5123
GOTERM_CC_DIRECT	histone pre-mRNA 3'end processing complex	2	1.0929	0.0581393	SYNCRIP, YBX1	182	6	18224	33.3773	1	0.236007	56.5123
GOTERM_CC_DIRECT	cyclin/CDK positive transcription elongation factor complex	2	1.0929	0.0581393	SNW1, RB1	182	6	18224	33.3773	1	0.236007	56.5123
GOTERM_CC_DIRECT	actin cytoskeleton	6	3.27869	0.0667099	LIMA1, ABL1, MYH9, DBN1, FLNA, IQGAP1	182	218	18224	2.75592	1	0.264168	61.702
GOTERM_CC_DIRECT	VCB complex	2	1.0929	0.0674969	CUL2, VHL	182	7	18224	28.6091	1	0.264359	62.1486
GOTERM_CC_DIRECT	nuclear envelope	5	2.73224	0.0739231	XPO1, LMNA, UBE2I, PARP1, SIRT1	182	159	18224	3.1488	1	0.283692	65.6179
GOTERM_CC_DIRECT	chromosome, telomeric region	3	1.63934	0.0764259	RPA2, H2AFX, CDK2	182	46	18224	6.53034	1	0.289372	66.8874
GOTERM_CC_DIRECT	nuclear envelope lumen	2	1.0929	0.0767621	TUBB, APP	182	8	18224	25.033	1	0.287831	67.0546
GOTERM_CC_DIRECT	MLL5-L complex	2	1.0929	0.0767621	ACTB, PPP1CA	182	8	18224	25.033	1	0.287831	67.0546
GOTERM_CC_DIRECT	SMAD protein complex	2	1.0929	0.0767621	SMAD3, SNW1	182	8	18224	25.033	1	0.287831	67.0546
GOTERM_CC_DIRECT	nuclear telomere cap complex	2	1.0929	0.0859356	XRCC5, XRCC6	182	9	18224	22.2515	1	0.314615	71.3249
GOTERM_CC_DIRECT	flotillin complex	2	1.0929	0.0859356	CBL, CTNNB1	182	9	18224	22.2515	1	0.314615	71.3249
GOTERM_CC_DIRECT	SCF ubiquitin ligase complex	3	1.63934	0.0881951	FBXO6, PARK2, CUL1	182	50	18224	6.00791	1	0.318903	72.2947
GOTERM_CC_DIRECT	Golgi apparatus	14	7.65027	0.089057	GRB2, ESR1, PARK2, VCAM1, HDAC5, CUL3, MAPK1, HDAC3, APP, CUL7, OBSL1, CAND1, RUVBL1, HSPD1	182	863	18224	1.62439	1	0.3188	72.6566
GOTERM_CC_DIRECT	rough endoplasmic reticulum	3	1.63934	0.0912171	APP, HSPD1, STAU1	182	51	18224	5.89011	1	0.322652	73.5443
GOTERM_CC_DIRECT	cell surface	10	5.46448	0.09176	HSP90AB1, VCAM1, EGFR, APP, HSP90AA1, NTRK1, HSPD1, HSPA5, ITGA4, HNRNPU	182	542	18224	1.84745	1	0.321563	73.7632
GOTERM_CC_DIRECT	spindle pole centrosome	2	1.0929	0.0950186	NPM1, AURKA	182	10	18224	20.0264	1	0.328569	75.042
GOTERM_CC_DIRECT	Cul4A-RING E3 ubiquitin ligase complex	2	1.0929	0.0950186	CUL4A, DDB1	182	10	18224	20.0264	1	0.328569	75.042

## Sheet: Molecular function
Category	Term	Count	%	PValue	Genes	List Total	Pop Hits	Pop Total	Fold Enrichment	Bonferroni	Benjamini	FDR
GOTERM_MF_DIRECT	protein binding	179	97.8142	3.30524e-45	XRCC5, XPO1, U2AF2, XRCC6, SYNCRIP, AURKA, CCT3, IQGAP1, CTNNB1, CUL3, CUL2, TOP1, DDX17, CUL5, APP, CSNK2A1, CUL7, TARDBP, EED, RPL10, H2AFX, TUBG1, RPS27A, CUL1, PAN2, EGFR, RELA, MYH9, HNRNPU, SUZ12, MAPK1, PPP1CA, DCUN1D1, EP300, ARRB2, HUWE1, JUN, PSMA3, UBL4A, HSPB1, DBN1, CCDC8, SMARCA4, FUS, GRB2, NEDD8, HSPA1A, HSPA1B, SRC, PXN, HNRNPM, TUBB, HNRNPK, NPM1, HNRNPD, FBXO6, OBSL1, HNRNPC, P…	183	8785	16881	1.87957	1.49066e-42	1.49066e-42	4.69062e-42
GOTERM_MF_DIRECT	ubiquitin protein ligase binding	40	21.8579	6.80466e-32	XRCC5, YWHAZ, PML, HSPA1A, NEDD8, AURKA, HSPA1B, STUB1, POLR2A, CUL3, RPA2, CUL2, TUBB, CUL5, CUL7, HSPA5, TRAF6, HSPA8, CUL1, HSPA9, EGFR, SLC25A5, RELA, TRIM28, TP53, SMAD3, UBE2I, RB1, PARK2, YWHAE, BRCA1, CDKN1A, ARRB2, VCP, CUL4A, IKBKG, MDM2, HSPD1, CUL4B, HDAC6	183	287	16881	12.8566	3.0689e-29	1.53445e-29	9.65681e-29
GOTERM_MF_DIRECT	poly(A) RNA binding	65	35.5191	5.78381e-30	XRCC5, HSP90AB1, U2AF2, XRCC6, SYNCRIP, CCT3, CLTC, RPS2, YBX1, PKM, TOP1, DDX17, PRMT1, SRRM2, TARDBP, RPL10, PSMD4, RPS27A, HSP90AA1, SLC25A5, UBE2I, CDC5L, MYH9, NCL, FLNA, HNRNPU, EIF4A3, HUWE1, JUN, UBC, HSPB1, FUS, YWHAZ, GRB2, PRKDC, STAU1, POLR2A, RACK1, SF3B1, HNRNPM, HNRNPK, NPM1, HNRNPD, PABPC1, HNRNPC, HSPA8, EWSR1, HSPA9, DHX9, EEF1A1, TRIM28, ILF3, SNW1, DDX5, YWHAE, HNRNPA1, FBL, Y…	183	1129	16881	5.31088	2.6085e-27	8.69499e-28	8.20807e-27
GOTERM_MF_DIRECT	enzyme binding	38	20.765	4.86029e-27	U2AF2, PRKDC, HSPA1A, HSPA1B, RPS2, STUB1, SRC, CTNNB1, RACK1, AKT1, RPA2, APP, PRMT1, H2AFX, HSPA5, HSPA8, EGFR, AR, VHL, TP53, YWHAB, ESR1, UBE2I, MCM2, PARK2, DDX5, SIRT1, YWHAE, BRCA1, HDAC3, HDAC2, HDAC1, ARRB2, JUN, PCNA, MDM2, PARP1, HDAC6	183	333	16881	10.5266	2.19199e-24	5.47998e-25	6.89747e-24
GOTERM_MF_DIRECT	cadherin binding involved in cell-cell adhesion	33	18.0328	2.48558e-23	HSP90AB1, YWHAZ, LIMA1, HSPA1A, HSPA1B, SFN, RPS2, SRC, IQGAP1, CTNNB1, RACK1, PKM, HNRNPK, HSPA5, HSPA8, EGFR, HIST1H3J, CBL, YWHAB, MYH9, YWHAE, FLNA, HIST1H3A, HIST1H3B, HIST1H3C, HIST1H3D, RUVBL1, HIST1H3E, HIST1H3F, DBN1, HIST1H3G, HIST1H3H, HIST1H3I	183	290	16881	10.4969	1.121e-20	2.24199e-21	3.5274e-20
GOTERM_MF_DIRECT	nucleosomal DNA binding	16	8.74317	6.46058e-19	ACTB, HIST1H3J, RBBP4, HDAC2, HDAC1, HIST1H3A, HIST1H3B, HIST1H3C, HIST1H3D, HIST1H3E, HNRNPC, HIST1H3F, HIST1H3G, HIST1H3H, HIST1H3I, SMARCA4	183	46	16881	32.0855	2.91372e-16	4.8562e-17	9.16852e-16
GOTERM_MF_DIRECT	transcription factor binding	28	15.3005	4.15835e-18	YWHAZ, PRKDC, NFKB1, CTNNB1, HNRNPD, PSMD4, MYC, AR, VHL, RELA, CREBBP, TP53, ESR1, SMAD3, UBE2I, RB1, SIRT1, FLNA, HDAC5, MAPK1, HDAC3, HDAC2, EP300, HDAC1, SP1, JUN, PARP1, SMARCA4	183	284	16881	9.09467	1.87542e-15	2.67917e-16	5.90131e-15
GOTERM_MF_DIRECT	histone deacetylase binding	17	9.28962	1.45378e-14	HSP90AB1, RBBP4, HSP90AA1, RELA, YWHAB, HSPA1A, HSPA1B, PARK2, YWHAE, HDAC5, HDAC3, SP1, HDAC1, HNRNPD, PARP1, TRAF6, HDAC6	183	102	16881	15.3743	6.55931e-12	8.199e-13	2.0639e-11
GOTERM_MF_DIRECT	nitric-oxide synthase regulator activity	8	4.37158	1.19536e-13	HSP90AB1, AKT1, EGFR, HSP90AA1, ESR1, CALM3, CALM2, CALM1	183	8	16881	92.2459	5.39265e-11	5.99187e-12	1.69686e-10
GOTERM_MF_DIRECT	identical protein binding	35	19.1257	8.28394e-13	FUS, YWHAZ, GRB2, NFKB1, SFN, AKT1, APP, PRMT1, TARDBP, EED, PSMD4, HNRNPC, TRAF6, GAPDH, EWSR1, FN1, ACTB, EGFR, HSP90AA1, RELA, TP53, ESR1, SMAD3, RB1, PARK2, SIRT1, NCL, MAPK1, VCP, JUN, PCNA, MDM2, HSPB1, RUVBL2, PARP1	183	749	16881	4.31056	3.7363e-10	3.7363e-11	1.17569e-09
GOTERM_MF_DIRECT	damaged DNA binding	13	7.10383	2.8322e-12	XRCC5, DDB1, XRCC6, CREBBP, TP53, BRCA1, RPA3, RPA1, RPA2, EP300, PCNA, H2AFX, CUL4B	183	63	16881	19.0349	1.27731e-09	1.16119e-10	4.01927e-09
GOTERM_MF_DIRECT	protein kinase binding	24	13.1148	1.75769e-11	EGFR, HSP90AB1, EEF1A1, YWHAZ, GRB2, RELA, TP53, SMAD3, AURKA, PARK2, SFN, CDC5L, CLTC, IQGAP1, PXN, CTNNB1, MAP3K1, NPM1, CALM3, HSPB1, PARP1, TRAF6, CALM2, CALM1	183	376	16881	5.88804	7.9272e-09	6.606e-10	2.49443e-08
GOTERM_MF_DIRECT	chromatin binding	24	13.1148	3.8635e-11	EGFR, CDK1, AR, RELA, TRIM28, CREBBP, EZH2, TP53, ESR1, NFKB1, SIRT7, YBX1, MCM5, HDAC5, TOP1, HDAC3, HDAC2, EP300, HDAC1, JUN, RNF2, EED, PCNA, HNRNPD	183	391	16881	5.66215	1.74244e-08	1.34034e-09	5.48287e-08
GOTERM_MF_DIRECT	histone binding	15	8.19672	5.37931e-11	HIST1H3J, RBBP4, MCM2, SIRT1, NPM1, HIST1H3A, HIST1H3B, HIST1H3C, HIST1H3D, H2AFX, HIST1H3E, HIST1H3F, HIST1H3G, HIST1H3H, HIST1H3I	183	122	16881	11.3417	2.42607e-08	1.73291e-09	7.63404e-08
GOTERM_MF_DIRECT	protein domain specific binding	18	9.83607	1.03897e-10	XPO1, YWHAZ, YWHAB, SFN, MYH9, YWHAE, IQGAP1, HNRNPM, YWHAG, TUBB, VCP, ARRB2, IKBKG, YWHAQ, CALM3, HSPA5, CALM2, CALM1	183	208	16881	7.98282	4.68575e-08	3.12383e-09	1.47445e-07
GOTERM_MF_DIRECT	ATP binding	45	24.5902	5.07176e-10	HSP90AB1, XRCC5, XRCC6, PRKDC, HSPA1A, AURKA, HSPA1B, CCT3, SRC, PKM, AKT1, CSNK2A3, DDX17, MCM7, CSNK2A1, MAP3K3, MAP3K1, HSPA4, HSPA5, HSPA8, HSPA9, ACTB, EGFR, CDK1, DHX9, HSP90AA1, TP53, UBE2I, MCM2, MYH9, DDX5, MCM5, HNRNPU, CDK2, MAPK1, EIF4A3, VCP, ILF2, NTRK1, RUVBL2, ATP5A1, HSPD1, RUVBL1, ABL1, SMARCA4	183	1495	16881	2.77663	2.28736e-07	1.4296e-08	7.19758e-07
GOTERM_MF_DIRECT	ubiquitin protein ligase activity	16	8.74317	1.77239e-09	VHL, CBL, UBE2I, PARK2, STUB1, CUL3, CUL2, CUL5, CUL4A, RNF2, FBXO6, MDM2, SMURF1, CUL4B, TRAF6, CUL1	183	187	16881	7.8927	7.99349e-07	4.70206e-08	2.51529e-06
GOTERM_MF_DIRECT	protein heterodimerization activity	23	12.5683	6.24358e-09	EGFR, HIST1H3J, RELA, PML, TP53, SMAD3, NFKB1, YWHAE, CTNNB1, CUL3, JUN, HIST1H3A, NPM1, IKBKG, HIST1H3B, HIST1H3C, HIST1H3D, H2AFX, HIST1H3E, HIST1H3F, HIST1H3G, HIST1H3H, HIST1H3I	183	465	16881	4.5627	2.81585e-06	1.56436e-07	8.86055e-06
GOTERM_MF_DIRECT	RNA polymerase II distal enhancer sequence-specific DNA binding	10	5.46448	3.07043e-08	ACTB, RBBP4, HDAC2, HDAC1, RELA, JUN, NFKB1, RUVBL2, HNRNPC, SMARCA4	183	65	16881	14.1917	1.38475e-05	7.28823e-07	4.35739e-05
GOTERM_MF_DIRECT	RNA binding	23	12.5683	1.12223e-07	FUS, XPO1, U2AF2, SYNCRIP, ILF3, RPS2, HNRNPA1, NCL, YBX1, FBL, HNRNPU, BRCA1, SUZ12, HNRNPM, DDX17, HNRNPK, ILF2, TARDBP, NPM1, HNRNPD, PABPC1, HNRNPC, EWSR1	183	547	16881	3.87871	5.06114e-05	2.53063e-06	0.000159261
GOTERM_MF_DIRECT	double-stranded DNA binding	10	5.46448	2.16131e-07	XRCC5, EGFR, SP1, TARDBP, XRCC6, TP53, PRKDC, MYC, YBX1, CTNNB1	183	81	16881	11.3884	9.74705e-05	4.64167e-06	0.000306722
GOTERM_MF_DIRECT	unfolded protein binding	11	6.01093	3.06133e-07	HSP90AB1, HSP90AA1, NPM1, RUVBL2, HSPA1A, HSPA1B, HSPD1, HSPA5, CCT3, HSPA8, HSPA9	183	110	16881	9.22459	0.000138057	6.27571e-06	0.000434447
GOTERM_MF_DIRECT	protein phosphatase binding	9	4.91803	3.65444e-07	RACK1, EGFR, RPA2, HSP90AA1, VCP, GRB2, TP53, IQGAP1, CTNNB1	183	63	16881	13.178	0.000164802	7.16585e-06	0.000518617
GOTERM_MF_DIRECT	core promoter binding	9	4.91803	4.13836e-07	HDAC5, HDAC2, EP300, HDAC1, EZH2, RB1, HNRNPU, POLR2A, HDAC6	183	64	16881	12.9721	0.000186623	7.77664e-06	0.000587293
GOTERM_MF_DIRECT	transcription coactivator activity	15	8.19672	5.08612e-07	FUS, COPS5, CREBBP, PML, SNW1, RB1, KAT5, DDX5, BRCA1, CTNNB1, DDX17, EP300, JUN, NPM1, SMARCA4	183	248	16881	5.57939	0.000229358	9.17533e-06	0.000721793
GOTERM_MF_DIRECT	transcription regulatory region DNA binding	14	7.65027	5.45299e-07	XRCC5, HDAC5, AR, SP1, HDAC1, RELA, JUN, XRCC6, TP53, SMAD3, NFKB1, CDC5L, BRCA1, CTNNB1	183	213	16881	6.06311	0.000245899	9.45879e-06	0.000773856
GOTERM_MF_DIRECT	protein N-terminus binding	10	5.46448	1.02131e-06	RPA2, CSNK2A1, HDAC1, RELA, SRRM2, TP53, YWHAQ, TRAF6, PARP1, SMARCA4	183	97	16881	9.50989	0.000460504	1.70595e-05	0.00144938
GOTERM_MF_DIRECT	kinase activity	14	7.65027	2.18497e-06	YWHAZ, PRKDC, CDK2, SRC, AKT1, PKM, MAPK1, CDKN1A, CSNK2A1, IKBKG, CALM3, OBSL1, CALM2, CALM1	183	241	16881	5.35868	0.000984939	3.51931e-05	0.00310075
GOTERM_MF_DIRECT	estrogen receptor binding	7	3.82514	2.54686e-06	FUS, DDX17, PCNA, DDX5, PARP1, SRC, CTNNB1	183	37	16881	17.4519	0.00114798	3.96074e-05	0.00361431
GOTERM_MF_DIRECT	protein deacetylase activity	5	2.73224	2.60972e-06	HDAC5, HDAC3, HDAC2, HDAC1, SIRT1	183	10	16881	46.123	0.00117629	3.92321e-05	0.00370351
GOTERM_MF_DIRECT	DNA binding	40	21.8579	2.7941e-06	FUS, XRCC5, XRCC6, EZH2, PML, NFKB1, YBX1, RPA3, POLR2A, RPA1, TOP1, APP, MCM7, HNRNPK, NPM1, H2AFX, MYC, DHX9, AR, RELA, DDB1, TRIM28, TP53, ESR1, SMAD3, ILF3, RB1, MCM2, CDC5L, BRCA1, HNRNPU, MAPK1, EP300, SP1, HUWE1, ILF2, JUN, PCNA, PARP1, ABL1	183	1674	16881	2.2042	0.00125935	4.06489e-05	0.00396517
GOTERM_MF_DIRECT	histone deacetylase activity	7	3.82514	3.51095e-06	HDAC5, HDAC3, RBBP4, HDAC2, HDAC1, SIRT1, HDAC6	183	39	16881	16.557	0.00158219	4.94813e-05	0.00498244
GOTERM_MF_DIRECT	ion channel binding	10	5.46448	3.68072e-06	HSP90AB1, HSP90AA1, YWHAQ, CALM3, YWHAE, FLNA, SRC, CALM2, CTNNB1, CALM1	183	113	16881	8.16335	0.00165863	5.0302e-05	0.00522335
GOTERM_MF_DIRECT	androgen receptor binding	7	3.82514	4.09378e-06	EP300, RB1, KAT5, DDX5, BRCA1, CTNNB1, SMARCA4	183	40	16881	16.143	0.00184459	5.43014e-05	0.00580952
GOTERM_MF_DIRECT	protein C-terminus binding	12	6.55738	4.56729e-06	XRCC5, EP300, SP1, XRCC6, YWHAB, YWHAQ, PABPC1, ABL1, SIRT1, NCL, SRC, CTNNB1	183	182	16881	6.08215	0.00205773	5.88512e-05	0.00648146
GOTERM_MF_DIRECT	ATPase activity	12	6.55738	4.82509e-06	HSP90AA1, VCP, RUVBL2, HSPA1A, HSPA1B, ATP5A1, HSPD1, HSPA5, RUVBL1, MYH9, HSPA8, SMARCA4	183	183	16881	6.04891	0.00217376	6.0446e-05	0.0068473
GOTERM_MF_DIRECT	NAD-dependent histone deacetylase activity (H3-K14 specific)	5	2.73224	6.04832e-06	HDAC5, HDAC3, HDAC2, HDAC1, HDAC6	183	12	16881	38.4358	0.00272408	7.37216e-05	0.00858311
GOTERM_MF_DIRECT	protein kinase C binding	7	3.82514	9.46872e-06	RACK1, HDAC5, AKT1, YWHAG, HSPB1, ABL1, SRC	183	46	16881	14.0374	0.00426131	0.000112373	0.0134367
GOTERM_MF_DIRECT	RING-like zinc finger domain binding	4	2.18579	1.21331e-05	BMI1, RNF2, COMMD3-BMI1, UBE2I	183	5	16881	73.7967	0.0054571	0.000140299	0.0172172
GOTERM_MF_DIRECT	ubiquitin-protein transferase activity	15	8.19672	1.36918e-05	VHL, TRIM28, CBL, PARK2, STUB1, BRCA1, CUL3, CUL5, HUWE1, RNF2, FBXO6, MDM2, SMURF1, TRAF6, CUL1	183	329	16881	4.20574	0.00615601	0.000154364	0.0194289
GOTERM_MF_DIRECT	kinase binding	8	4.37158	1.61413e-05	HSP90AB1, NTRK1, RB1, PARK2, STUB1, FLNA, SRC, CTNNB1	183	75	16881	9.83956	0.00725333	0.00017754	0.0229044
GOTERM_MF_DIRECT	MHC class II protein complex binding	5	2.73224	2.14993e-05	HSP90AB1, PKM, HSP90AA1, YWHAE, HSPA8	183	16	16881	28.8268	0.00964944	0.000230838	0.0305064
GOTERM_MF_DIRECT	G-protein coupled receptor binding	7	3.82514	2.70438e-05	ARRB2, HSPA1A, HSPA1B, PARK2, STUB1, FLNA, HSPA8	183	55	16881	11.7404	0.0121228	0.000283609	0.0383722
GOTERM_MF_DIRECT	RNA polymerase II core promoter proximal region sequence-specific DNA binding	15	8.19672	3.16676e-05	ACTB, AR, RBBP4, RELA, ESR1, SMAD3, YBX1, HNRNPK, HDAC2, SP1, HDAC1, JUN, HNRNPC, MYC, SMARCA4	183	355	16881	3.89771	0.0141808	0.000324546	0.0449316
GOTERM_MF_DIRECT	repressing transcription factor binding	6	3.27869	3.44287e-05	HDAC5, HDAC1, RELA, KAT5, MYC, CTNNB1	183	35	16881	15.8136	0.0154077	0.000344999	0.0488483
GOTERM_MF_DIRECT	RNA polymerase II activating transcription factor binding	6	3.27869	5.18585e-05	EP300, JUN, CREBBP, SMAD3, RB1, CTNNB1	183	38	16881	14.5651	0.0231174	0.000508323	0.0735697
GOTERM_MF_DIRECT	cyclin binding	5	2.73224	5.53336e-05	CUL3, CDK1, CDKN1A, HDAC3, CDK2	183	20	16881	23.0615	0.0246473	0.000530841	0.0784979
GOTERM_MF_DIRECT	single-stranded DNA binding	8	4.37158	6.54686e-05	RPA1, RPA2, HNRNPK, MCM7, HSPD1, HNRNPA1, YBX1, RPA3	183	93	16881	7.93513	0.0290956	0.000614963	0.0928694
GOTERM_MF_DIRECT	p53 binding	7	3.82514	8.36587e-05	EP300, CREBBP, TP53, MDM2, HSPD1, SIRT1, SMARCA4	183	67	16881	9.63763	0.0370287	0.000769737	0.118658
GOTERM_MF_DIRECT	heat shock protein binding	6	3.27869	8.48765e-05	HSP90AB1, HDAC2, HSPA1A, HSPA1B, PARK2, HSPA8	183	42	16881	13.178	0.0375575	0.000765325	0.120385
GOTERM_MF_DIRECT	DNA helicase activity	5	2.73224	0.000117335	MCM7, RUVBL2, MCM2, RUVBL1, MCM5	183	24	16881	19.2179	0.0515451	0.00103713	0.166386
GOTERM_MF_DIRECT	RNA polymerase II transcription factor binding	6	3.27869	0.000146531	DHX9, AR, HDAC1, CREBBP, TP53, CTNNB1	183	47	16881	11.7761	0.0639538	0.00127016	0.207749
GOTERM_MF_DIRECT	histone methyltransferase activity	4	2.18579	0.000190849	SUZ12, PRMT1, EZH2, EED	183	11	16881	33.544	0.0824804	0.00162286	0.270503
GOTERM_MF_DIRECT	beta-catenin binding	7	3.82514	0.0002569	AR, EP300, ESR1, SMAD3, PARK2, PXN, HDAC6	183	82	16881	7.87465	0.109415	0.00214356	0.363961
GOTERM_MF_DIRECT	NF-kappaB binding	5	2.73224	0.000287715	HDAC3, HDAC2, HDAC1, RELA, NPM1	183	30	16881	15.3743	0.12171	0.00235682	0.407536
GOTERM_MF_DIRECT	protein kinase C inhibitor activity	3	1.63934	0.000344352	YWHAG, HSPB1, SFN	183	3	16881	92.2459	0.143867	0.00276989	0.487577
GOTERM_MF_DIRECT	N-terminal myristoylation domain binding	3	1.63934	0.000344352	CALM3, CALM2, CALM1	183	3	16881	92.2459	0.143867	0.00276989	0.487577
GOTERM_MF_DIRECT	ATP-dependent DNA helicase activity	5	2.73224	0.00037124	XRCC5, DHX9, MCM7, XRCC6, RUVBL2	183	32	16881	14.4134	0.15419	0.00293359	0.525556
GOTERM_MF_DIRECT	chromatin DNA binding	6	3.27869	0.000397807	SUZ12, EP300, RELA, EZH2, SMAD3, RUVBL2	183	58	16881	9.54268	0.164268	0.00308913	0.563068
GOTERM_MF_DIRECT	thioesterase binding	4	2.18579	0.000411102	CALM3, TRAF6, CALM2, CALM1	183	14	16881	26.356	0.169266	0.0031382	0.581835
GOTERM_MF_DIRECT	phosphoprotein binding	5	2.73224	0.000470798	YWHAB, RB1, SFN, YWHAE, SRC	183	34	16881	13.5656	0.191343	0.00353341	0.666061
GOTERM_MF_DIRECT	double-stranded RNA binding	6	3.27869	0.000503219	HSP90AB1, ILF2, ILF3, HSPD1, CLTC, STAU1	183	61	16881	9.07337	0.203086	0.00371454	0.711776
GOTERM_MF_DIRECT	glycoprotein binding	6	3.27869	0.000674865	HSP90AB1, EGFR, HSP90AA1, FBXO6, HSPA5, FLNA	183	65	16881	8.51501	0.262483	0.00489872	0.953481
GOTERM_MF_DIRECT	ligase activity	11	6.01093	0.00070889	HUWE1, RNF2, TRIM28, CBL, MDM2, UBE2I, SMURF1, PARK2, TRAF6, STUB1, BRCA1	183	270	16881	3.75817	0.273722	0.00506369	1.00133
GOTERM_MF_DIRECT	mitogen-activated protein kinase binding	4	2.18579	0.000892794	ARRB2, ABL1, SIRT1, IQGAP1	183	18	16881	20.4991	0.331574	0.00627445	1.25957
GOTERM_MF_DIRECT	protein serine/threonine kinase activator activity	4	2.18579	0.000892794	CALM3, IQGAP1, CALM2, CALM1	183	18	16881	20.4991	0.331574	0.00627445	1.25957
GOTERM_MF_DIRECT	phospholipase binding	4	2.18579	0.000892794	CALM3, PARK2, CALM2, CALM1	183	18	16881	20.4991	0.331574	0.00627445	1.25957
GOTERM_MF_DIRECT	TPR domain binding	3	1.63934	0.0011316	HSP90AB1, HSP90AA1, STUB1	183	5	16881	55.3475	0.399888	0.0078252	1.59397
GOTERM_MF_DIRECT	SMAD binding	5	2.73224	0.0011618	PML, SNW1, STUB1, FLNA, CTNNB1	183	43	16881	10.7263	0.408017	0.00791212	1.63619
GOTERM_MF_DIRECT	receptor tyrosine kinase binding	5	2.73224	0.0011618	RACK1, YWHAG, CBL, PCNA, TP53	183	43	16881	10.7263	0.408017	0.00791212	1.63619
GOTERM_MF_DIRECT	core promoter sequence-specific DNA binding	5	2.73224	0.0011618	TOP1, SP1, TP53, ESR1, SIRT1	183	43	16881	10.7263	0.408017	0.00791212	1.63619
GOTERM_MF_DIRECT	promoter-specific chromatin binding	4	2.18579	0.00122767	BMI1, COMMD3-BMI1, TRIM28, EZH2	183	20	16881	18.4492	0.425365	0.00823488	1.72821
GOTERM_MF_DIRECT	nucleotide binding	12	6.55738	0.00141436	FUS, HNRNPM, HSP90AA1, U2AF2, TARDBP, HNRNPD, SYNCRIP, PABPC1, HNRNPC, HNRNPA1, NCL, EWSR1	183	348	16881	3.18089	0.471824	0.00934323	1.98856
GOTERM_MF_DIRECT	R-SMAD binding	4	2.18579	0.00142099	JUN, SMAD3, SMURF1, PARP1	183	21	16881	17.5706	0.473404	0.00925146	1.9978
GOTERM_MF_DIRECT	nuclear hormone receptor binding	4	2.18579	0.00163239	EP300, SNW1, SIRT1, CTNNB1	183	22	16881	16.772	0.52136	0.0104706	2.29182
GOTERM_MF_DIRECT	C3HC4-type RING finger domain binding	3	1.63934	0.00168536	HSPA1A, HSPA1B, HSPA8	183	6	16881	46.123	0.532678	0.0106574	2.36536
GOTERM_MF_DIRECT	protein phosphatase activator activity	3	1.63934	0.00168536	CALM3, CALM2, CALM1	183	6	16881	46.123	0.532678	0.0106574	2.36536
GOTERM_MF_DIRECT	protein complex binding	9	4.91803	0.0017952	CUL2, TUBB, CDKN1A, PPP1CA, ARRB2, RELA, YWHAB, MYC, IQGAP1	183	206	16881	4.03016	0.555304	0.011192	2.51771
GOTERM_MF_DIRECT	protein kinase activity	12	6.55738	0.00181794	AKT1, EGFR, CDK1, CSNK2A1, MAP3K3, MAP3K1, TRIM28, PRKDC, AURKA, ABL1, SRC, CDK2	183	359	16881	3.08343	0.559848	0.0111786	2.54921
GOTERM_MF_DIRECT	telomeric DNA binding	4	2.18579	0.00211176	XRCC5, XRCC6, HNRNPD, NCL	183	24	16881	15.3743	0.614575	0.0128013	2.9555
GOTERM_MF_DIRECT	ephrin receptor binding	4	2.18579	0.0026702	GRB2, CBL, SHC1, SRC	183	26	16881	14.1917	0.70057	0.0159497	3.72339
GOTERM_MF_DIRECT	deacetylase activity	3	1.63934	0.0031016	HDAC2, HDAC1, SIRT1	183	8	16881	34.5922	0.753648	0.0182653	4.3127
GOTERM_MF_DIRECT	Tat protein binding	3	1.63934	0.00395956	ACTB, NPM1, SMARCA4	183	9	16881	30.7486	0.832924	0.0229698	5.47478
GOTERM_MF_DIRECT	ribonucleoprotein complex binding	4	2.18579	0.00404013	EIF4A3, PPP1CA, EZH2, HNRNPU	183	30	16881	12.2995	0.838909	0.0231357	5.58323
GOTERM_MF_DIRECT	inositol-1,4,5-trisphosphate 3-kinase activity	3	1.63934	0.00491448	CALM3, CALM2, CALM1	183	10	16881	27.6738	0.891596	0.0277334	6.75275
GOTERM_MF_DIRECT	DNA replication origin binding	3	1.63934	0.00596417	MCM2, HSPD1, MCM5	183	11	16881	25.158	0.932653	0.0331614	8.13901
GOTERM_MF_DIRECT	misfolded protein binding	3	1.63934	0.00710652	HSPA5, STUB1, HDAC6	183	12	16881	23.0615	0.959904	0.0389316	9.62585
GOTERM_MF_DIRECT	ATPase activity, coupled	3	1.63934	0.00710652	HSPA1A, HSPA1B, HSPA8	183	12	16881	23.0615	0.959904	0.0389316	9.62585
GOTERM_MF_DIRECT	zinc ion binding	23	12.5683	0.00757105	FUS, BMI1, LIMA1, AR, COMMD3-BMI1, TRIM28, CREBBP, CBL, TP53, PML, ESR1, SMAD3, PARK2, PXN, BRCA1, EP300, RNF2, MAP3K1, MDM2, PARP1, TRAF6, EWSR1, HDAC6	183	1169	16881	1.81493	0.967533	0.0409377	10.2241
GOTERM_MF_DIRECT	Ras guanyl-nucleotide exchange factor activity	6	3.27869	0.00815234	EGFR, GRB2, CALM3, SHC1, CALM2, CALM1	183	115	16881	4.81283	0.975072	0.0435045	10.9674
GOTERM_MF_DIRECT	phosphotyrosine binding	3	1.63934	0.00833941	MAPK1, GRB2, CBL	183	13	16881	21.2875	0.977105	0.0439666	11.2054
GOTERM_MF_DIRECT	poly(A) binding	3	1.63934	0.00833941	EIF4A3, SYNCRIP, PABPC1	183	13	16881	21.2875	0.977105	0.0439666	11.2054
GOTERM_MF_DIRECT	RNA helicase activity	3	1.63934	0.00833941	DHX9, DDX17, DDX5	183	13	16881	21.2875	0.977105	0.0439666	11.2054
GOTERM_MF_DIRECT	acetyltransferase activity	3	1.63934	0.00833941	EP300, CREBBP, KAT5	183	13	16881	21.2875	0.977105	0.0439666	11.2054
GOTERM_MF_DIRECT	titin binding	3	1.63934	0.0096608	CALM3, CALM2, CALM1	183	14	16881	19.767	0.987452	0.0502042	12.8699
GOTERM_MF_DIRECT	protein binding involved in protein folding	3	1.63934	0.0096608	HSPA1A, HSPA1B, CCT3	183	14	16881	19.767	0.987452	0.0502042	12.8699
GOTERM_MF_DIRECT	chaperone binding	5	2.73224	0.0114202	UBL4A, TP53, HSPD1, HSPA5, PARK2	183	81	16881	5.69419	0.994373	0.0584559	15.041
GOTERM_MF_DIRECT	protein phosphatase 1 binding	3	1.63934	0.0157911	PPP1CA, CDC5L, STAU1	183	18	16881	15.3743	0.999237	0.0792005	20.2192
GOTERM_MF_DIRECT	MHC class I protein binding	3	1.63934	0.0175252	TUBB, VCP, ATP5A1	183	19	16881	14.5651	0.999656	0.0866287	22.191
GOTERM_MF_DIRECT	peptide N-acetyltransferase activity	2	1.0929	0.0214471	EP300, CREBBP	183	2	16881	92.2459	0.999943	0.104044	26.4847
GOTERM_MF_DIRECT	CTP binding	2	1.0929	0.0214471	HSP90AB1, HSP90AA1	183	2	16881	92.2459	0.999943	0.104044	26.4847
GOTERM_MF_DIRECT	MAP kinase kinase kinase activity	3	1.63934	0.0231807	EGFR, MAP3K3, MAP3K1	183	22	16881	12.579	0.999975	0.110885	28.3116
GOTERM_MF_DIRECT	activating transcription factor binding	3	1.63934	0.0231807	EP300, HDAC1, RELA	183	22	16881	12.579	0.999975	0.110885	28.3116
GOTERM_MF_DIRECT	RNA polymerase II core promoter sequence-specific DNA binding	4	2.18579	0.023573	SUZ12, EP300, EZH2, RUVBL2	183	57	16881	6.4734	0.999979	0.111506	28.7191
GOTERM_MF_DIRECT	polyubiquitin binding	3	1.63934	0.025211	VCP, PSMD4, HDAC6	183	23	16881	12.0321	0.99999	0.117656	30.3974
GOTERM_MF_DIRECT	bHLH transcription factor binding	3	1.63934	0.025211	SP1, SMAD3, SIRT1	183	23	16881	12.0321	0.99999	0.117656	30.3974
GOTERM_MF_DIRECT	protein homodimerization activity	15	8.19672	0.0267617	CUL3, RACK1, HSP90AA1, SP1, JUN, RELA, NTRK1, NPM1, IKBKG, PML, SMAD3, NFKB1, MYH9, STUB1, FLNA	183	730	16881	1.89546	0.999995	0.123263	31.9523
GOTERM_MF_DIRECT	integrin binding	5	2.73224	0.0269386	VCAM1, EGFR, SRC, PXN, FN1	183	105	16881	4.39266	0.999996	0.1228	32.1277
GOTERM_MF_DIRECT	14-3-3 protein binding	3	1.63934	0.027311	AKT1, ARRB2, YWHAQ	183	24	16881	11.5307	0.999996	0.123184	32.4953
GOTERM_MF_DIRECT	transcriptional activator activity, RNA polymerase II distal enhancer sequence-specific binding	3	1.63934	0.0294788	RELA, TARDBP, NFKB1	183	25	16881	11.0695	0.999999	0.131138	34.5993
GOTERM_MF_DIRECT	transcription factor activity, sequence-specific DNA binding	18	9.83607	0.0307037	AR, RELA, TRIM28, CBL, CREBBP, TP53, ESR1, SMAD3, NFKB1, PARK2, RB1, YBX1, CTNNB1, SP1, HDAC1, TARDBP, JUN, MYC	183	961	16881	1.72781	0.999999	0.134972	35.761
GOTERM_MF_DIRECT	GTPase binding	3	1.63934	0.0317128	HSP90AA1, FLNA, YBX1	183	26	16881	10.6438	1	0.137835	36.7037
GOTERM_MF_DIRECT	UTP binding	2	1.0929	0.0319985	HSP90AB1, HSP90AA1	183	3	16881	61.4973	1	0.137702	36.9681
GOTERM_MF_DIRECT	sulfonylurea receptor binding	2	1.0929	0.0319985	HSP90AB1, HSP90AA1	183	3	16881	61.4973	1	0.137702	36.9681
GOTERM_MF_DIRECT	HLH domain binding	2	1.0929	0.0319985	UBE2I, SIRT1	183	3	16881	61.4973	1	0.137702	36.9681
GOTERM_MF_DIRECT	ATP-dependent RNA helicase activity	4	2.18579	0.0330755	DHX9, EIF4A3, DDX17, DDX5	183	65	16881	5.67667	1	0.140748	37.9561
GOTERM_MF_DIRECT	RNA polymerase II repressing transcription factor binding	3	1.63934	0.0340114	HDAC2, SP1, HDAC1	183	27	16881	10.2495	1	0.14317	38.803
GOTERM_MF_DIRECT	Hsp90 protein binding	3	1.63934	0.0340114	CSNK2A1, STUB1, HDAC6	183	27	16881	10.2495	1	0.14317	38.803
GOTERM_MF_DIRECT	histone acetyltransferase binding	3	1.63934	0.036373	SP1, PCNA, TP53	183	28	16881	9.88349	1	0.151108	40.8922
GOTERM_MF_DIRECT	epidermal growth factor binding	2	1.0929	0.0424367	EGFR, SHC1	183	4	16881	46.123	1	0.172936	45.957
GOTERM_MF_DIRECT	histone kinase activity	2	1.0929	0.0424367	CDK1, CDK2	183	4	16881	46.123	1	0.172936	45.957
GOTERM_MF_DIRECT	growth factor receptor binding	2	1.0929	0.0424367	APP, SRC	183	4	16881	46.123	1	0.172936	45.957
GOTERM_MF_DIRECT	dATP binding	2	1.0929	0.0424367	HSP90AB1, HSP90AA1	183	4	16881	46.123	1	0.172936	45.957
GOTERM_MF_DIRECT	phosphoserine binding	2	1.0929	0.0424367	YWHAB, YWHAE	183	4	16881	46.123	1	0.172936	45.957
GOTERM_MF_DIRECT	transcriptional activator activity, RNA polymerase II core promoter proximal region sequence-specific binding	7	3.82514	0.0429229	AR, HNRNPK, RELA, JUN, ESR1, MYC, YBX1	183	236	16881	2.73611	1	0.173247	46.3452
GOTERM_MF_DIRECT	ubiquitin conjugating enzyme binding	3	1.63934	0.043819	DCUN1D1, PARK2, TRAF6	183	31	16881	8.92702	1	0.175074	47.0537
GOTERM_MF_DIRECT	ADP binding	3	1.63934	0.0490689	PKM, VCP, MYH9	183	33	16881	8.38599	1	0.192709	51.0331
GOTERM_MF_DIRECT	Hsp70 protein binding	3	1.63934	0.0490689	CDK1, PARK2, STUB1	183	33	16881	8.38599	1	0.192709	51.0331
GOTERM_MF_DIRECT	protein serine/threonine kinase activity	9	4.91803	0.0515109	AKT1, CSNK2A3, MAPK1, CDK1, CSNK2A1, MAP3K1, PRKDC, AURKA, CDK2	183	376	16881	2.20801	1	0.199811	52.7877
GOTERM_MF_DIRECT	5'-deoxyribose-5-phosphate lyase activity	2	1.0929	0.052763	XRCC5, XRCC6	183	5	16881	36.8984	1	0.202569	53.6645
GOTERM_MF_DIRECT	macromolecular complex binding	2	1.0929	0.052763	XRCC5, XRCC6	183	5	16881	36.8984	1	0.202569	53.6645
GOTERM_MF_DIRECT	ATP-dependent 5'-3' DNA helicase activity	2	1.0929	0.052763	RUVBL2, RUVBL1	183	5	16881	36.8984	1	0.202569	53.6645
GOTERM_MF_DIRECT	actin filament binding	5	2.73224	0.054664	EGFR, LIMA1, ABL1, MYH9, FLNA	183	132	16881	3.49416	1	0.207526	54.9668
GOTERM_MF_DIRECT	ligand-gated ion channel activity	3	1.63934	0.0573427	CALM3, CALM2, CALM1	183	36	16881	7.68716	1	0.215034	56.7443
GOTERM_MF_DIRECT	RNA polymerase II transcription coactivator activity	3	1.63934	0.0602012	TRIM28, CREBBP, SMARCA4	183	37	16881	7.4794	1	0.222968	58.569
GOTERM_MF_DIRECT	neurotrophin TRKA receptor binding	2	1.0929	0.0629785	GRB2, SHC1	183	6	16881	30.7486	1	0.230442	60.2731
GOTERM_MF_DIRECT	phosphatidylinositol-3,4,5-trisphosphate binding	3	1.63934	0.0631078	AKT1, NPM1, IQGAP1	183	38	16881	7.28257	1	0.22908	60.3508
GOTERM_MF_DIRECT	helicase activity	4	2.18579	0.0641357	DHX9, EIF4A3, DDX17, SMARCA4	183	85	16881	4.34098	1	0.230667	60.9637
GOTERM_MF_DIRECT	transcription corepressor activity	6	3.27869	0.0688293	HDAC3, TRIM28, YWHAB, SNW1, SIRT1, SMARCA4	183	203	16881	2.72648	1	0.243967	63.652
GOTERM_MF_DIRECT	double-stranded telomeric DNA binding	2	1.0929	0.083082	XRCC5, XRCC6	183	8	16881	23.0615	1	0.286254	70.7979
GOTERM_MF_DIRECT	receptor binding	8	4.37158	0.0893504	RACK1, AR, APP, ARRB2, HSPA1A, HSPA1B, ABL1, SRC	183	353	16881	2.09056	1	0.302874	73.5067
GOTERM_MF_DIRECT	ubiquitin protein ligase activity involved in ERAD pathway	2	1.0929	0.0929723	PARK2, STUB1	183	9	16881	20.4991	1	0.311309	74.9635
GOTERM_MF_DIRECT	histone acetyltransferase activity	3	1.63934	0.0945273	EP300, CREBBP, KAT5	183	48	16881	5.76537	1	0.313625	75.5658
GOTERM_MF_DIRECT	mRNA 3'-UTR binding	3	1.63934	0.0978775	TARDBP, PABPC1, HNRNPC	183	49	16881	5.64771	1	0.320995	76.818
