# Supplementary material for: Elucidation of the Mechanisms and Molecular Targets of Yiqi Shexue Formula for Treatment of Primary Immune Thrombocytopenia Based on Network Pharmacology
Source: Front Pharmacol. 2019 Oct 1;10:1136. doi: 10.3389/fphar.2019.01136 (PMC6780007; doi:10.3389/fphar.2019.01136)
Supplement: Table S2 — The data of KEGG pathway enrichment analysis. [file Table_2.xlsx]

## Sheet: kegg
Category	Term	Count	%	PValue	Genes	List Total	Pop Hits	Pop Total	Fold Enrichment	Bonferroni	Benjamini	FDR
KEGG_PATHWAY	Epstein-Barr virus infection	33	18.0328	1.80576e-20	XPO1, YWHAZ, NFKB1, HSPA1A, HSPA1B, POLR2A, AKT1, CSNK2A1, PSMD2, PSMD4, TRAF6, MYC, HSPA8, CDK1, RELA, CREBBP, TP53, YWHAB, SNW1, RB1, YWHAE, CDK2, HDAC5, YWHAG, CDKN1A, EP300, HDAC2, HDAC1, JUN, IKBKG, YWHAQ, MDM2, HSPB1	150	190	6910	8.00105	3.3226e-18	3.3226e-18	2.23241e-17
KEGG_PATHWAY	Cell cycle	25	13.6612	6.16083e-17	YWHAZ, PRKDC, SFN, MCM7, MYC, CUL1, CDK1, CREBBP, TP53, YWHAB, SMAD3, MCM2, RB1, YWHAE, CDK2, MCM5, CDKN1A, YWHAG, HDAC2, EP300, HDAC1, YWHAQ, PCNA, MDM2, ABL1	150	124	6910	9.28763	2.04281e-14	1.02141e-14	1.33227e-13
KEGG_PATHWAY	Viral carcinogenesis	30	16.3934	1.84128e-16	YWHAZ, GRB2, NFKB1, PXN, SRC, PKM, HNRNPK, CDK1, RELA, DDB1, CREBBP, TP53, YWHAB, SNW1, RB1, YWHAE, CDK2, HDAC5, MAPK1, CDKN1A, YWHAG, HDAC3, EP300, HDAC2, HDAC1, JUN, IKBKG, YWHAQ, MDM2, HDAC6	150	205	6910	6.74146	4.08562e-14	1.36557e-14	2.77556e-13
KEGG_PATHWAY	Transcriptional misregulation in cancer	26	14.2077	9.3187e-15	BMI1, FUS, PML, NFKB1, MYC, EWSR1, HIST1H3J, RELA, COMMD3-BMI1, TP53, DDX5, CDKN1A, HDAC2, SP1, HDAC1, NTRK1, HIST1H3A, HIST1H3B, HIST1H3C, MDM2, HIST1H3D, HIST1H3E, HIST1H3F, HIST1H3G, HIST1H3H, HIST1H3I	150	168	6910	7.12937	1.71596e-12	4.2899e-13	1.15241e-11
KEGG_PATHWAY	Prostate cancer	18	9.83607	3.11119e-12	HSP90AB1, EGFR, AR, HSP90AA1, GRB2, RELA, CREBBP, TP53, NFKB1, RB1, CDK2, CTNNB1, AKT1, MAPK1, CDKN1A, EP300, IKBKG, MDM2	150	88	6910	9.42273	5.72457e-10	1.14491e-10	3.84625e-09
KEGG_PATHWAY	Alcoholism	23	12.5683	1.79436e-11	HIST1H3J, GRB2, HDAC5, MAPK1, HDAC3, PPP1CA, HDAC2, HDAC1, HIST1H3A, HIST1H3B, CALM3, HIST1H3C, HIST1H3D, H2AFX, SHC1, HIST1H3E, HIST1H3F, HIST1H3G, CALM2, HIST1H3H, CALM1, HDAC6, HIST1H3I	150	177	6910	5.98606	3.30163e-09	5.50272e-10	2.21832e-08
KEGG_PATHWAY	Chronic myeloid leukemia	16	8.74317	2.00692e-11	GRB2, RELA, CBL, TP53, NFKB1, RB1, AKT1, MAPK1, CDKN1A, HDAC2, HDAC1, IKBKG, MDM2, SHC1, ABL1, MYC	150	72	6910	10.237	3.69273e-09	5.27532e-10	2.48109e-08
KEGG_PATHWAY	Hepatitis B	21	11.4754	2.33731e-11	YWHAZ, GRB2, DDB1, RELA, CREBBP, TP53, YWHAB, NFKB1, RB1, CDK2, SRC, AKT1, MAPK1, CDKN1A, EP300, JUN, MAP3K1, IKBKG, PCNA, YWHAQ, MYC	150	145	6910	6.67172	4.30065e-09	5.37581e-10	2.88954e-08
KEGG_PATHWAY	Ubiquitin mediated proteolysis	20	10.929	6.97356e-11	VHL, DDB1, CBL, PML, UBE2I, PARK2, STUB1, BRCA1, CUL3, CUL2, CUL5, CUL7, CUL4A, HUWE1, MAP3K1, MDM2, SMURF1, CUL4B, TRAF6, CUL1	150	137	6910	6.72506	1.28313e-08	1.4257e-09	8.62118e-08
KEGG_PATHWAY	Estrogen signaling pathway	17	9.28962	2.3724e-10	EGFR, HSP90AB1, AKT1, MAPK1, HSP90AA1, SP1, GRB2, JUN, ESR1, CALM3, HSPA1A, SHC1, HSPA1B, CALM2, SRC, HSPA8, CALM1	150	99	6910	7.91044	4.36521e-08	4.36521e-09	2.93292e-07
KEGG_PATHWAY	Pathways in cancer	31	16.9399	7.43896e-10	HSP90AB1, GRB2, PML, NFKB1, CTNNB1, AKT1, CUL2, TRAF6, MYC, FN1, EGFR, AR, HSP90AA1, VHL, RELA, CREBBP, CBL, TP53, SMAD3, RB1, CDK2, MAPK1, CDKN1A, HDAC2, EP300, HDAC1, JUN, NTRK1, IKBKG, MDM2, ABL1	150	393	6910	3.63376	1.36877e-07	1.24433e-08	9.19654e-07
KEGG_PATHWAY	Neurotrophin signaling pathway	17	9.28962	4.42316e-09	GRB2, RELA, TP53, NFKB1, YWHAE, AKT1, MAPK1, MAP3K3, JUN, NTRK1, MAP3K1, CALM3, SHC1, ABL1, TRAF6, CALM2, CALM1	150	120	6910	6.52611	8.13861e-07	6.78218e-08	5.46821e-06
KEGG_PATHWAY	Oocyte meiosis	15	8.19672	7.02333e-08	CDK1, AR, YWHAZ, YWHAB, AURKA, YWHAE, CDK2, MAPK1, YWHAG, PPP1CA, YWHAQ, CALM3, CALM2, CUL1, CALM1	150	109	6910	6.33945	1.29228e-05	9.94071e-07	8.68272e-05
KEGG_PATHWAY	Glioma	12	6.55738	1.06643e-07	AKT1, EGFR, MAPK1, CDKN1A, GRB2, TP53, CALM3, MDM2, SHC1, RB1, CALM2, CALM1	150	65	6910	8.50462	1.96221e-05	1.40159e-06	0.000131839
KEGG_PATHWAY	Proteoglycans in cancer	19	10.3825	2.37043e-07	ACTB, EGFR, GRB2, CBL, TP53, ESR1, DDX5, IQGAP1, PXN, SRC, FLNA, CTNNB1, AKT1, MAPK1, PPP1CA, CDKN1A, MDM2, MYC, FN1	150	200	6910	4.37633	4.36149e-05	2.90772e-06	0.000293048
KEGG_PATHWAY	Thyroid hormone signaling pathway	14	7.65027	8.59223e-07	ACTB, CREBBP, TP53, ESR1, SRC, CTNNB1, AKT1, MAPK1, HDAC3, EP300, HDAC2, HDAC1, MDM2, MYC	150	114	6910	5.65731	0.000158085	9.88102e-06	0.00106223
KEGG_PATHWAY	MAPK signaling pathway	20	10.929	1.99111e-06	EGFR, GRB2, RELA, TP53, NFKB1, HSPA1A, HSPA1B, FLNA, AKT1, MAPK1, MAP3K3, ARRB2, JUN, MAP3K1, NTRK1, IKBKG, HSPB1, TRAF6, MYC, HSPA8	150	255	6910	3.61307	0.000366298	2.15507e-05	0.00246152
KEGG_PATHWAY	HTLV-I infection	20	10.929	2.11146e-06	XPO1, SLC25A5, RELA, CREBBP, TP53, SMAD3, NFKB1, RB1, KAT5, CTNNB1, AKT1, VCAM1, CDKN1A, EP300, MAP3K3, JUN, MAP3K1, IKBKG, PCNA, MYC	150	256	6910	3.59896	0.000388433	2.15836e-05	0.00261029
KEGG_PATHWAY	Spliceosome	14	7.65027	4.97835e-06	U2AF2, HSPA1A, SNW1, HSPA1B, CDC5L, DDX5, HNRNPA1, HNRNPU, EIF4A3, SF3B1, HNRNPM, HNRNPK, HNRNPC, HSPA8	150	133	6910	4.84912	0.000915599	4.82103e-05	0.0061544
KEGG_PATHWAY	Herpes simplex infection	16	8.74317	8.17242e-06	CDK1, RELA, CREBBP, PML, TP53, NFKB1, CDK2, POLR2A, PPP1CA, CSNK2A1, EP300, HNRNPK, JUN, IKBKG, TRAF6, CUL1	150	183	6910	4.02769	0.0015026	7.51837e-05	0.0101028
KEGG_PATHWAY	PI3K-Akt signaling pathway	22	12.0219	1.37451e-05	EGFR, HSP90AB1, YWHAZ, HSP90AA1, GRB2, RELA, TP53, YWHAB, NFKB1, ITGA4, YWHAE, BRCA1, CDK2, AKT1, MAPK1, CDKN1A, YWHAG, IKBKG, YWHAQ, MDM2, MYC, FN1	150	345	6910	2.93758	0.00252592	0.000120427	0.0169913
KEGG_PATHWAY	ErbB signaling pathway	11	6.01093	1.55154e-05	AKT1, EGFR, MAPK1, CDKN1A, GRB2, JUN, CBL, SHC1, ABL1, MYC, SRC	150	87	6910	5.82452	0.00285079	0.000129758	0.0191795
KEGG_PATHWAY	Adherens junction	10	5.46448	1.88603e-05	ACTB, EGFR, MAPK1, EP300, CSNK2A1, CREBBP, SMAD3, SRC, IQGAP1, CTNNB1	150	71	6910	6.48826	0.00346432	0.000150873	0.023314
KEGG_PATHWAY	Bladder cancer	8	4.37158	2.2886e-05	EGFR, MAPK1, CDKN1A, TP53, MDM2, RB1, MYC, SRC	150	41	6910	8.98862	0.00420222	0.000175446	0.0282896
KEGG_PATHWAY	HIF-1 signaling pathway	11	6.01093	4.43558e-05	AKT1, EGFR, MAPK1, CUL2, CDKN1A, EP300, VHL, RELA, CREBBP, NFKB1, GAPDH	150	98	6910	5.17075	0.00812843	0.000326412	0.0548218
KEGG_PATHWAY	Pancreatic cancer	9	4.91803	6.90746e-05	AKT1, EGFR, MAPK1, RELA, IKBKG, TP53, SMAD3, NFKB1, RB1	150	65	6910	6.37846	0.0126297	0.000488733	0.0853613
KEGG_PATHWAY	Small cell lung cancer	10	5.46448	8.06745e-05	AKT1, RELA, IKBKG, TP53, NFKB1, RB1, TRAF6, MYC, CDK2, FN1	150	85	6910	5.41961	0.0147351	0.000549653	0.0996896
KEGG_PATHWAY	DNA replication	7	3.82514	0.000103748	RPA1, RPA2, MCM7, PCNA, MCM2, MCM5, RPA3	150	36	6910	8.95741	0.0189096	0.000681577	0.128185
KEGG_PATHWAY	MicroRNAs in cancer	18	9.83607	0.00012469	BMI1, EGFR, GRB2, COMMD3-BMI1, CREBBP, EZH2, TP53, NFKB1, UBE2I, SIRT1, BRCA1, CDKN1A, EP300, HNRNPK, MDM2, SHC1, ABL1, MYC	150	285	6910	2.90947	0.0226832	0.000790874	0.154041
KEGG_PATHWAY	FoxO signaling pathway	12	6.55738	0.000136845	AKT1, EGFR, MAPK1, CDKN1A, PRMT1, EP300, GRB2, CREBBP, SMAD3, MDM2, SIRT1, CDK2	150	134	6910	4.12537	0.0248668	0.00083902	0.169045
KEGG_PATHWAY	GnRH signaling pathway	10	5.46448	0.000137597	EGFR, MAPK1, MAP3K3, GRB2, JUN, MAP3K1, CALM3, SRC, CALM2, CALM1	150	91	6910	5.06227	0.0250017	0.000816427	0.169974
KEGG_PATHWAY	Legionellosis	8	4.37158	0.000142618	EEF1A1, VCP, RELA, NFKB1, HSPA1A, HSPA1B, HSPD1, HSPA8	150	54	6910	6.82469	0.0259022	0.000819776	0.176171
KEGG_PATHWAY	Acute myeloid leukemia	8	4.37158	0.000180158	AKT1, MAPK1, GRB2, RELA, IKBKG, PML, NFKB1, MYC	150	56	6910	6.58095	0.0326086	0.00100411	0.222496
KEGG_PATHWAY	Influenza A	13	7.10383	0.000352061	ACTB, AKT1, MAPK1, XPO1, EP300, RELA, JUN, CREBBP, PML, NFKB1, HSPA1A, HSPA1B, HSPA8	150	174	6910	3.44176	0.0627364	0.00190379	0.434373
KEGG_PATHWAY	Tuberculosis	13	7.10383	0.000411668	AKT1, MAPK1, EP300, RELA, CREBBP, CALM3, NFKB1, HSPD1, TRAF6, CALM2, SRC, CALM1, HSPA9	150	177	6910	3.38343	0.0729636	0.0021623	0.507743
KEGG_PATHWAY	Renal cell carcinoma	8	4.37158	0.000460031	AKT1, MAPK1, CUL2, EP300, VHL, GRB2, JUN, CREBBP	150	65	6910	5.66974	0.0811801	0.00234905	0.567237
KEGG_PATHWAY	Nucleotide excision repair	7	3.82514	0.000470549	RPA1, RPA2, CUL4A, DDB1, PCNA, CUL4B, RPA3	150	47	6910	6.86099	0.0829575	0.00233784	0.580172
KEGG_PATHWAY	Focal adhesion	14	7.65027	0.000473304	ACTB, EGFR, GRB2, ITGA4, PXN, SRC, FLNA, CTNNB1, AKT1, MAPK1, PPP1CA, JUN, SHC1, FN1	150	206	6910	3.13074	0.0834224	0.0022897	0.58356
KEGG_PATHWAY	Measles	11	6.01093	0.000561594	RACK1, AKT1, CSNK2A1, RELA, TP53, NFKB1, HSPA1A, HSPA1B, TRAF6, HSPA8, CDK2	150	133	6910	3.81003	0.0981998	0.00264681	0.692069
KEGG_PATHWAY	Systemic lupus erythematosus	11	6.01093	0.000595848	HIST1H3J, HIST1H3A, HIST1H3B, HIST1H3C, H2AFX, HIST1H3D, HIST1H3E, HIST1H3F, HIST1H3G, HIST1H3H, HIST1H3I	150	134	6910	3.78159	0.103869	0.00273796	0.734139
KEGG_PATHWAY	Prolactin signaling pathway	8	4.37158	0.000789069	AKT1, MAPK1, GRB2, RELA, ESR1, NFKB1, SHC1, SRC	150	71	6910	5.19061	0.135191	0.00353632	0.97114
KEGG_PATHWAY	Endometrial cancer	7	3.82514	0.000816629	AKT1, EGFR, MAPK1, GRB2, TP53, MYC, CTNNB1	150	52	6910	6.20128	0.139568	0.00357268	1.0049
KEGG_PATHWAY	Pertussis	8	4.37158	0.00109619	MAPK1, RELA, JUN, CALM3, NFKB1, TRAF6, CALM2, CALM1	150	75	6910	4.91378	0.18275	0.00468227	1.34678
KEGG_PATHWAY	NOD-like receptor signaling pathway	7	3.82514	0.00110281	HSP90AB1, MAPK1, HSP90AA1, RELA, IKBKG, NFKB1, TRAF6	150	55	6910	5.86303	0.183745	0.00460366	1.35486
KEGG_PATHWAY	Glucagon signaling pathway	9	4.91803	0.0012643	PKM, AKT1, PRMT1, EP300, CREBBP, CALM3, SIRT1, CALM2, CALM1	150	99	6910	4.18788	0.207671	0.00515949	1.55183
KEGG_PATHWAY	Bacterial invasion of epithelial cells	8	4.37158	0.00138277	ACTB, CBL, SHC1, CLTC, SRC, PXN, CTNNB1, FN1	150	78	6910	4.72479	0.224778	0.00551962	1.69611
KEGG_PATHWAY	Colorectal cancer	7	3.82514	0.00206692	AKT1, MAPK1, JUN, TP53, SMAD3, MYC, CTNNB1	150	62	6910	5.20108	0.316622	0.00806744	2.52548
KEGG_PATHWAY	TGF-beta signaling pathway	8	4.37158	0.00212943	MAPK1, EP300, SP1, CREBBP, SMAD3, SMURF1, MYC, CUL1	150	84	6910	4.3873	0.324453	0.00813822	2.60093
KEGG_PATHWAY	Hepatitis C	10	5.46448	0.00221973	AKT1, EGFR, MAPK1, CDKN1A, GRB2, RELA, IKBKG, TP53, NFKB1, TRAF6	150	133	6910	3.46366	0.335609	0.00830985	2.70984
KEGG_PATHWAY	Shigellosis	7	3.82514	0.00243357	ACTB, MAPK1, RELA, IKBKG, NFKB1, ABL1, SRC	150	64	6910	5.03854	0.361301	0.00892637	2.9673
KEGG_PATHWAY	Central carbon metabolism in cancer	7	3.82514	0.00243357	PKM, AKT1, EGFR, MAPK1, NTRK1, TP53, MYC	150	64	6910	5.03854	0.361301	0.00892637	2.9673
KEGG_PATHWAY	Long-term potentiation	7	3.82514	0.00284715	MAPK1, PPP1CA, EP300, CREBBP, CALM3, CALM2, CALM1	150	66	6910	4.88586	0.408221	0.010234	3.46346
KEGG_PATHWAY	Thyroid cancer	5	2.73224	0.00324126	MAPK1, NTRK1, TP53, MYC, CTNNB1	150	29	6910	7.94253	0.449738	0.011422	3.9341
KEGG_PATHWAY	Protein processing in endoplasmic reticulum	11	6.01093	0.00343634	HSP90AB1, HSP90AA1, VCP, FBXO6, HSPA1A, HSPA1B, HSPA5, PARK2, STUB1, HSPA8, CUL1	150	169	6910	2.99842	0.469203	0.0118793	4.16627
KEGG_PATHWAY	B cell receptor signaling pathway	7	3.82514	0.00356345	AKT1, MAPK1, GRB2, RELA, JUN, IKBKG, NFKB1	150	69	6910	4.67343	0.481516	0.0120901	4.31728
KEGG_PATHWAY	Endocytosis	14	7.65027	0.00365259	EGFR, CBL, PML, SMAD3, HSPA1A, HSPA1B, CLTC, SRC, ARRB2, NTRK1, MDM2, SMURF1, TRAF6, HSPA8	150	258	6910	2.49974	0.489981	0.0121673	4.42305
KEGG_PATHWAY	Toxoplasmosis	9	4.91803	0.00383351	AKT1, MAPK1, RELA, IKBKG, NFKB1, HSPA1A, HSPA1B, TRAF6, HSPA8	150	118	6910	3.51356	0.506741	0.0125407	4.63738
KEGG_PATHWAY	Melanoma	7	3.82514	0.0041103	AKT1, EGFR, MAPK1, CDKN1A, TP53, MDM2, RB1	150	71	6910	4.54178	0.531329	0.0132077	4.96444
KEGG_PATHWAY	Hippo signaling pathway	10	5.46448	0.00518802	ACTB, PPP1CA, YWHAZ, YWHAG, YWHAB, YWHAQ, SMAD3, YWHAE, MYC, CTNNB1	150	151	6910	3.05077	0.615988	0.016366	6.22809
KEGG_PATHWAY	T cell receptor signaling pathway	8	4.37158	0.00663888	AKT1, MAPK1, GRB2, RELA, JUN, CBL, IKBKG, NFKB1	150	103	6910	3.57799	0.706427	0.0205591	7.90487
KEGG_PATHWAY	Non-small cell lung cancer	6	3.27869	0.00687932	AKT1, EGFR, MAPK1, GRB2, TP53, RB1	150	56	6910	4.93571	0.719216	0.020947	8.18006
KEGG_PATHWAY	Oxytocin signaling pathway	10	5.46448	0.00694659	ACTB, EGFR, MAPK1, CDKN1A, PPP1CA, JUN, CALM3, SRC, CALM2, CALM1	150	158	6910	2.91561	0.722694	0.0208072	8.25692
KEGG_PATHWAY	Chagas disease (American trypanosomiasis)	8	4.37158	0.00699257	AKT1, MAPK1, RELA, JUN, IKBKG, SMAD3, NFKB1, TRAF6	150	104	6910	3.54359	0.725046	0.0206097	8.30943
KEGG_PATHWAY	Ras signaling pathway	12	6.55738	0.00942706	AKT1, EGFR, MAPK1, GRB2, RELA, IKBKG, CALM3, NFKB1, SHC1, ABL1, CALM2, CALM1	150	226	6910	2.44602	0.824971	0.0272845	11.0501
KEGG_PATHWAY	Wnt signaling pathway	9	4.91803	0.00970438	EP300, CSNK2A1, JUN, CREBBP, TP53, RUVBL1, MYC, CUL1, CTNNB1	150	138	6910	3.00435	0.833761	0.027647	11.3574
KEGG_PATHWAY	Insulin signaling pathway	9	4.91803	0.00970438	AKT1, MAPK1, PPP1CA, GRB2, CBL, CALM3, SHC1, CALM2, CALM1	150	138	6910	3.00435	0.833761	0.027647	11.3574
KEGG_PATHWAY	cAMP signaling pathway	11	6.01093	0.0102729	AKT1, MAPK1, PPP1CA, EP300, RELA, JUN, CREBBP, CALM3, NFKB1, CALM2, CALM1	150	198	6910	2.55926	0.850429	0.0288074	11.9845
KEGG_PATHWAY	Apoptosis	6	3.27869	0.0105166	AKT1, RELA, NTRK1, IKBKG, TP53, NFKB1	150	62	6910	4.45806	0.857056	0.0290441	12.2521
KEGG_PATHWAY	NF-kappa B signaling pathway	7	3.82514	0.0109517	VCAM1, CSNK2A1, RELA, IKBKG, NFKB1, UBE2I, TRAF6	150	87	6910	3.70651	0.868168	0.0297895	12.7279
KEGG_PATHWAY	Mismatch repair	4	2.18579	0.0126836	RPA1, RPA2, PCNA, RPA3	150	23	6910	8.01159	0.904508	0.0339502	14.5985
KEGG_PATHWAY	Amphetamine addiction	6	3.27869	0.0135655	PPP1CA, JUN, CALM3, SIRT1, CALM2, CALM1	150	66	6910	4.18788	0.918987	0.035767	15.5368
KEGG_PATHWAY	p53 signaling pathway	6	3.27869	0.0144117	CDK1, CDKN1A, TP53, MDM2, SFN, CDK2	150	67	6910	4.12537	0.930821	0.0374391	16.4282
KEGG_PATHWAY	Epithelial cell signaling in Helicobacter pylori infection	6	3.27869	0.0144117	EGFR, RELA, JUN, IKBKG, NFKB1, SRC	150	67	6910	4.12537	0.930821	0.0374391	16.4282
KEGG_PATHWAY	Leishmaniasis	6	3.27869	0.01815	MAPK1, RELA, JUN, NFKB1, ITGA4, TRAF6	150	71	6910	3.89296	0.96562	0.0463598	20.2636
KEGG_PATHWAY	Chemokine signaling pathway	10	5.46448	0.0188438	AKT1, MAPK1, ARRB2, GRB2, RELA, IKBKG, NFKB1, SHC1, SRC, PXN	150	186	6910	2.4767	0.969813	0.0474529	20.9573
KEGG_PATHWAY	Notch signaling pathway	5	2.73224	0.0193837	HDAC2, EP300, HDAC1, CREBBP, SNW1	150	48	6910	4.79861	0.972721	0.0481401	21.4934
KEGG_PATHWAY	Melanogenesis	7	3.82514	0.0206166	MAPK1, EP300, CREBBP, CALM3, CALM2, CTNNB1, CALM1	150	100	6910	3.22467	0.978358	0.0504801	22.705
KEGG_PATHWAY	Huntington's disease	10	5.46448	0.0226493	HDAC2, EP300, SP1, HDAC1, SLC25A5, CREBBP, TP53, ATP5A1, CLTC, POLR2A	150	192	6910	2.39931	0.985233	0.0546549	24.665
KEGG_PATHWAY	Osteoclast differentiation	8	4.37158	0.0227802	AKT1, MAPK1, GRB2, RELA, JUN, IKBKG, NFKB1, TRAF6	150	131	6910	2.81323	0.985593	0.0542623	24.7897
KEGG_PATHWAY	Antigen processing and presentation	6	3.27869	0.0236578	HSP90AB1, HSP90AA1, HSPA4, HSPA1A, HSPA1B, HSPA8	150	76	6910	3.63684	0.987788	0.0556065	25.6204
KEGG_PATHWAY	Pathogenic Escherichia coli infection	5	2.73224	0.0236972	ACTB, TUBB, ABL1, NCL, CTNNB1	150	51	6910	4.51634	0.987879	0.0550035	25.6575
KEGG_PATHWAY	TNF signaling pathway	7	3.82514	0.0265888	VCAM1, AKT1, MAPK1, RELA, JUN, IKBKG, NFKB1	150	106	6910	3.04214	0.992977	0.0608372	28.3343
KEGG_PATHWAY	Toll-like receptor signaling pathway	7	3.82514	0.0265888	AKT1, MAPK1, RELA, JUN, IKBKG, NFKB1, TRAF6	150	106	6910	3.04214	0.992977	0.0608372	28.3343
KEGG_PATHWAY	Non-homologous end-joining	3	1.63934	0.0308304	XRCC5, XRCC6, PRKDC	150	13	6910	10.6308	0.996855	0.0694933	32.1008
KEGG_PATHWAY	Signaling pathways regulating pluripotency of stem cells	8	4.37158	0.0312909	BMI1, AKT1, MAPK1, GRB2, COMMD3-BMI1, SMAD3, MYC, CTNNB1	150	140	6910	2.63238	0.997119	0.0696705	32.4986
KEGG_PATHWAY	Salmonella infection	6	3.27869	0.0330259	ACTB, MAPK1, RELA, JUN, NFKB1, FLNA	150	83	6910	3.33012	0.997928	0.0725888	33.9781
KEGG_PATHWAY	Progesterone-mediated oocyte maturation	6	3.27869	0.039287	HSP90AB1, AKT1, MAPK1, CDK1, HSP90AA1, CDK2	150	87	6910	3.17701	0.999373	0.0850182	39.0728
KEGG_PATHWAY	Gap junction	6	3.27869	0.0409579	EGFR, MAPK1, CDK1, TUBB, GRB2, SRC	150	88	6910	3.14091	0.999545	0.0875358	40.37
KEGG_PATHWAY	VEGF signaling pathway	5	2.73224	0.0420219	AKT1, MAPK1, HSPB1, SRC, PXN	150	61	6910	3.77596	0.999629	0.0887442	41.1827
KEGG_PATHWAY	Inflammatory mediator regulation of TRP channels	6	3.27869	0.0600276	PPP1CA, NTRK1, CALM3, SRC, CALM2, CALM1	150	98	6910	2.82041	0.999989	0.124051	53.481
KEGG_PATHWAY	RIG-I-like receptor signaling pathway	5	2.73224	0.0638014	RELA, MAP3K1, IKBKG, NFKB1, TRAF6	150	70	6910	3.29048	0.999995	0.130149	55.7379
KEGG_PATHWAY	Choline metabolism in cancer	6	3.27869	0.0665888	AKT1, EGFR, MAPK1, SP1, GRB2, JUN	150	101	6910	2.73663	0.999997	0.134184	57.3399
KEGG_PATHWAY	Rap1 signaling pathway	9	4.91803	0.0834826	ACTB, AKT1, EGFR, MAPK1, CALM3, SRC, CALM2, CTNNB1, CALM1	150	210	6910	1.97429	1	0.164918	65.9625
KEGG_PATHWAY	Regulation of actin cytoskeleton	9	4.91803	0.0852629	ACTB, EGFR, MAPK1, PPP1CA, ITGA4, SRC, IQGAP1, PXN, FN1	150	211	6910	1.96493	1	0.166564	66.7709
